# Supplementary material for: Plasma Proteins Associated with Chronic Histopathologic Lesions on Kidney Biopsy
Source: J Am Soc Nephrol. 2024 Apr 24;35(7):910–22. doi: 10.1681/ASN.0000000000000358 (PMC11230715; doi:10.1681/ASN.0000000000000358)
Supplement: SUPPLEMENTARY MATERIAL [file jasn-35-910-s002.xlsx]

## Sheet: Supplemental Table 1
Supplemental Table 1. Demographic characteristics of BKBC
Medical history
Hypertension		256 (59.0%)
Diabetes mellitus type 1		21 (4.8%)
Diabetes mellitus type 2		105 (24.2%)
CKD		157 (36.2%)
Systemic vasculitis		12 (2.8%)
Systemic lupus erythematosus		8 (1.8%)
Hepatitis B		4 (0.9%)
Hepatitis C		11 (2.5%)
Active malignancy		64 (14.7%)
HIV		4 (0.9%)
Solid organ transplant		14 (3.2%)
Medication
Angiotensin converting enzyme inhibitor		132 (30.4%)
Angiotensin receptor blocker		70 (16.1%)
Mineralocorticoid receptor antagonist		11 (2.5%)
Corticosteroids		68 (15.7%)
Calcium channel blocker		120 (27.6%)
Beta-blocker		156 (35.9%)
Immunosuppression		49 (11.3%)
Primary diagnosis on biopsy
Diabetic nephropathy		68 (15.7%)
IgA nephropathy		61 (14.1%)
Membranous nephropathy		39 (9.0%)
Secondary focal segmental glomerulosclerosis		34 (7.8%)
Vascular sclerosis		34 (7.8%)
Advanced chronic changes		29 (6.7%)
ANCA vasculitis		21 (4.8%)
Acute tubular necrosis		19 (4.4%)
Thrombotic microangiopathies		16 (3.7%)
Thin basement membrane disease		15 (3.5%)
Focal segmental glomerulosclerosis		14 (3.2%)
Acute interstitial nephritis		13 (3.0%)
Immune complex glomerulonephritis		13 (3.0%)
Collapsing glomerulonephritis		8 (1.8%)
Chronic active interstitial nephritis		7 (1.6%)
Oxalate nephropathy		6 (1.4%)
Crescenteric glomerulonephritis		4 (0.9%)
Mild IFTA		4 (0.9%)
C3 glomerulonephritis		3 (0.7%)
Post-infectious glomerulonephritis		3 (0.7%)
Fibrillary glomerulonephritis		2 (0.5%)
Proliferative glomerulonephritis with monoclonal IgG deposition		2 (0.5%)
Phosphate nephropathy		1 (0.2%)
Anti-GBM disease		1 (0.2%)
C1Q nephropathy		1 (0.2%)
Cholesterol emboli		1 (0.2%)
Chronic interstitial nephritis		1 (0.2%)
Granulomatous interstitial nephritis		1 (0.2%)
Hereditary nephritis		1 (0.2%)
Membranoproliferative glomerulonephritis		1 (0.2%)
Scleroderma		1 (0.2%)

## Sheet: Supplemental Table 2
Supplemental Table 2. Protein associations with chronic histologic lesions, adjusted for demographics, eGFR and proteinuria
Results from linear regression: log2(protein level) ~ histology score + age + sex + race + eGFR + proteinuria; Beta, beta estimate of linear regression; SE, standard error; P, P-value of beta estimate
Aptamer ID	Protein full name	Protein	EntrezGene ID	EntrezGene symbol	Beta IFTA	SE IFTA	P IFTA	Beta glomerulosclerosis	SE glomerulosclerosis	P glomerulosclerosis	Beta arteriolar sclerosis	SE arteriolar sclerosis	P arteriolar sclerosis	Beta arterial sclerosis	SE arterial sclerosis	P arterial sclerosis
SeqId_10000_28	Beta-crystallin B2	CRBB2	1415	CRYBB2	0.0041316	0.0240269	0.863471	-0.0114898	0.0225498	0.610382	0.0500446	0.0293709	0.0884028	-0.00713477	0.0300285	0.812192
SeqId_10001_7	RAF proto-oncogene serine/threonine-protein kinase	c-Raf	5894	RAF1	0.00145183	0.0115805	0.900232	0.00595626	0.0108611	0.583414	-0.00860731	0.0142074	0.544627	-0.000239455	0.0144193	0.986751
SeqId_10003_15	Zinc finger protein 41	ZNF41	7592	ZNF41	0.0272076	0.0199954	0.17361	0.0289374	0.0187684	0.123117	0.0373691	0.0243361	0.12465	0.0459434	0.0248721	0.0647199
SeqId_10006_25	ETS domain-containing protein Elk-1	ELK1	2002	ELK1	0.050309	0.0187429	0.00727118	0.0410566	0.0185165	0.0266025	0.0201525	0.0243205	0.407318	0.0369097	0.0237909	0.120801
SeqId_10008_43	Guanylyl cyclase-activating protein 1	GUC1A	2978	GUCA1A	0.0250957	0.01347	0.0624515	0.0021882	0.0126781	0.862968	0.00991158	0.0165909	0.550234	-0.000898531	0.0162536	0.955914
SeqId_10010_10	Beclin-1	BECN1	8678	BECN1	-0.00236597	0.0134438	0.860302	-0.00777625	0.0126216	0.537824	-0.0149159	0.0164641	0.364954	-0.00407474	0.0167895	0.808241
SeqId_10011_65	Inositol polyphosphate 5-phosphatase OCRL-1	OCRL	4952	OCRL	0.00119912	0.0165238	0.942149	-0.000579071	0.015512	0.970221	0.0149312	0.0202847	0.461679	0.025803	0.0205286	0.20878
SeqId_10012_5	SAM pointed domain-containing Ets transcription factor	SPDEF	25803	SPDEF	-0.0281398	0.0132949	0.0342944	-0.00309583	0.0125321	0.804883	-0.0279571	0.0163493	0.0872679	-0.00652069	0.016587	0.694231
SeqId_10014_31	Zinc finger protein SNAI2	SLUG	6591	SNAI2	-0.0324275	0.0134674	0.0160466	-0.0158604	0.0126973	0.211626	-0.03569	0.0165418	0.0309622	-0.0241652	0.0168224	0.150863
SeqId_10015_119	Voltage-gated potassium channel subunit beta-2	KCAB2	8514	KCNAB2	-0.00766315	0.0162717	0.637678	-0.0110992	0.0152664	0.467207	-0.0360551	0.0198473	0.0692742	-0.0221047	0.0202971	0.276129
SeqId_10022_207	DNA polymerase eta	POLH	5429	POLH	-0.0368954	0.026648	0.166191	-0.0366153	0.0250002	0.14303	-0.007201	0.0324842	0.824565	-0.0240665	0.0331495	0.467839
SeqId_10023_32	Vitamin D3 receptor	VDR	7421	VDR	-0.0130766	0.01405	0.352001	-0.00742631	0.013172	0.572893	-0.0067618	0.0172425	0.694941	-0.00294557	0.0174798	0.86618
SeqId_10024_44	4-hydroxy-2-oxoglutarate aldolase, mitochondrial	HOGA1	112817	HOGA1	-0.0172932	0.0207243	0.404033	-0.017294	0.0194393	0.373659	-0.0461882	0.0253558	0.0685154	-0.0284864	0.0257269	0.268181
SeqId_10025_1	Dihydrolipoyl dehydrogenase, mitochondrial	DLDH	1738	DLD	-0.0439149	0.0210193	0.036684	-0.0127696	0.0198315	0.519637	-0.00525758	0.02593	0.839322	-0.0367828	0.0260103	0.157314
SeqId_10030_8	Adenine DNA glycosylase	MutY homolog	4595	MUTYH	0.0285907	0.0209024	0.17137	0.0241126	0.0196201	0.219082	0.0023773	0.0256908	0.926273	-0.000632125	0.0261742	0.980732
SeqId_10035_6	Dual specificity protein phosphatase 4	DUS4	1846	DUSP4	-0.0135693	0.017736	0.444229	-0.00225517	0.0166322	0.892145	-0.0238582	0.0217532	0.272743	-0.015051	0.0212392	0.478546
SeqId_10036_201	Zinc fingers and homeoboxes protein 3	ZHX3	23051	ZHX3	0.047817	0.0211074	0.0234873	0.0311902	0.0201364	0.121395	0.0321247	0.0263963	0.223598	0.0147511	0.0266168	0.57944
SeqId_10037_98	Sialic acid-binding Ig-like lectin 12:Ig-like V-type 2 domain, Isoform long	SIG12:Ig-like V-type 2	89858	SIGLEC12	-0.0254796	0.0274194	0.352759	-0.0386977	0.0257039	0.13219	0.030854	0.0336809	0.359632	0.0239656	0.0342586	0.484209
SeqId_10039_32	Purine nucleoside phosphorylase	PNP	4860	PNP	0.0270909	0.0564907	0.631537	0.112406	0.0526734	0.0328418	0.0308959	0.0693395	0.655905	0.0799893	0.0698963	0.252458
SeqId_10040_63	Tumor protein 63	P73L	8626	TP63	0.0216737	0.031579	0.492504	-0.0107352	0.0296394	0.717208	-0.00162518	0.0387874	0.966579	-0.00585676	0.0394615	0.882014
SeqId_10041_3	Hepatocyte nuclear factor 4-alpha	HNF4A	3172	HNF4A	0.129831	0.0241219	7.3548e-08	0.0962291	0.023127	3.17011e-05	0.0782885	0.0304902	0.0102387	0.0801553	0.0309005	0.0094872
SeqId_10042_8	Serine/threonine-protein kinase Sgk3	SGK3	100533105	SGK3	-0.00967714	0.0123932	0.434894	-0.0294113	0.0115582	0.0109395	-0.0208266	0.0149959	0.164887	-0.0120506	0.0154394	0.435091
SeqId_10043_31	Bromodomain-containing protein 4	BRD4	23476	BRD4	-0.0193046	0.0120621	0.109504	-0.00864112	0.0113616	0.446923	-0.0439542	0.0145793	0.00257125	-0.0261546	0.0150346	0.0819239
SeqId_10045_47	Cullin-3	CUL3	8452	CUL3	0.0416044	0.0405081	0.304391	0.104988	0.0376599	0.00530709	0.0380343	0.0497554	0.444613	0.0720638	0.0503142	0.152065
SeqId_10046_55	Baculoviral IAP repeat-containing protein 2	cIAP-1	329	BIRC2	-0.0209715	0.0212647	0.324029	-0.0153872	0.0201178	0.444359	-0.0092061	0.0261177	0.724475	-0.0338083	0.0264992	0.202018
SeqId_10047_12	Neutrophil cytosol factor 2	NCF-2	4688	NCF2	-0.0413725	0.021736	0.0569871	-0.0139563	0.0204549	0.495052	-0.0506731	0.0266777	0.0575048	-0.0238483	0.0271616	0.379935
SeqId_10049_112	Telomeric repeat-binding factor 1	TERF1	7013	TERF1	-0.00451141	0.0123475	0.714836	-0.00786053	0.0115874	0.497539	-0.00223961	0.0151563	0.882526	-0.00553977	0.015438	0.719714
SeqId_10053_5	Integrin-linked protein kinase	ILK1	3611	ILK	-0.070788	0.0521058	0.174291	-0.0604828	0.0491826	0.218787	-0.0995929	0.0638543	0.118833	-0.117232	0.0646906	0.0699556
SeqId_10054_3	Gigaxonin	GAN	8139	GAN	0.00422053	0.0190303	0.824486	0.00836886	0.017828	0.638769	0.0237795	0.0233302	0.30808	0.0368801	0.0236841	0.119431
SeqId_10056_5	Forkhead box protein M1	FOXM1	2305	FOXM1	0.0356703	0.0326075	0.273986	0.0729067	0.030404	0.016488	0.0110873	0.0400066	0.781674	0.0445394	0.0406423	0.273128
SeqId_10058_1	UV excision repair protein RAD23 homolog A	RD23A	5886	RAD23A	0.00651294	0.0341114	0.848579	0.0693054	0.0317784	0.029191	0.0199818	0.0418342	0.632905	0.0565028	0.0420571	0.179117
SeqId_10063_10	E3 ubiquitin-protein ligase FANCL	FANCL	55120	FANCL	0.00268012	0.0129473	0.836008	-0.000939061	0.0121486	0.938387	-0.00922716	0.0157635	0.558313	-0.0055097	0.0161808	0.733474
SeqId_10064_12	Putative hydrolase RBBP9	RBBP9	10741	RBBP9	0.0120856	0.00978462	0.216771	-0.00450626	0.00920648	0.624512	-0.00459183	0.0120381	0.702875	-0.0127809	0.0120877	0.290352
SeqId_10069_2	Peptidyl-prolyl cis-trans isomerase NIMA-interacting 1	PIN1	5300	PIN1	-0.010635	0.0125471	0.396657	0.0178167	0.0117585	0.129719	-0.0284627	0.015351	0.0637203	-0.0186627	0.0156476	0.232993
SeqId_10070_22	1-phosphatidylinositol 4,5-bisphosphate phosphodiesterase gamma-2	PLCG2	5336	PLCG2	-0.0565895	0.025805	0.0283094	-0.0269529	0.02438	0.268927	-0.0458823	0.031774	0.148733	-0.0180694	0.0323242	0.576159
SeqId_10073_22	Tyrosyl-DNA phosphodiesterase 1	TYDP1	55775	TDP1	-0.0164495	0.0175343	0.348175	0.00850806	0.0164617	0.605267	-0.0268026	0.0214553	0.21158	-0.0064768	0.0218086	0.766479
SeqId_10074_128	Bromodomain-containing protein 2	BRD2	6046	BRD2	-0.0125105	0.0133057	0.347094	-0.0127454	0.0126649	0.314242	-0.0150485	0.0163411	0.357104	0.0124941	0.0165918	0.451434
SeqId_10076_1	AP-4 complex subunit mu-1	AP4M1	9179	AP4M1	0.0019116	0.0121365	0.874844	-0.000178814	0.011908	0.988019	-0.00614542	0.0149057	0.680129	-0.0136096	0.0150936	0.367226
SeqId_10078_5	BAG family molecular chaperone regulator 3	BAG3	9531	BAG3	-0.00103079	0.00857133	0.904277	0.0029705	0.00807011	0.712809	-0.000256681	0.0104935	0.980485	0.00285927	0.0106646	0.788615
SeqId_10081_17	DNA-binding protein SATB2	SATB2	23314	SATB2	-0.00603808	0.0119239	0.612588	0.00532751	0.0111715	0.633445	0.00850417	0.0144915	0.557311	0.0198672	0.0147339	0.17753
SeqId_10082_251	Neurofilament light polypeptide	NFL	4747	NEFL	-0.017246	0.0264102	0.513752	-0.0179259	0.0247999	0.469789	-0.0480519	0.0324038	0.138099	-0.0302327	0.0329055	0.358215
SeqId_10085_25	Steroidogenic acute regulatory protein, mitochondrial	STAR	6770	STAR	0.00166017	0.011976	0.889747	0.00231136	0.0113337	0.838403	-0.0351134	0.0146657	0.0166543	-0.0237506	0.0149736	0.112703
SeqId_10086_39	Cystathionine beta-synthase	CBS	102724560	CBS	-0.0207575	0.0217886	0.340756	0.0205686	0.0204394	0.314262	0.0334431	0.0267181	0.210679	0.0148668	0.0265594	0.575646
SeqId_10087_10	Alpha-crystallin A chain	Alpha crystallin A chain	102724652	CRYAA	-0.00556117	0.0139006	0.689107	-0.0154144	0.0130327	0.236912	-0.0137863	0.0164639	0.402388	-0.00710156	0.0173397	0.682133
SeqId_10089_7	N-acetylserotonin O-methyltransferase-like protein	ASML	8623	ASMTL	-0.00725836	0.0227995	0.750214	-0.00266768	0.0213875	0.900737	-0.00651554	0.0279746	0.815832	-0.0421996	0.0284176	0.137549
SeqId_10339_48	Gamma-enolase	NSE	2026	ENO2	0.00329623	0.0287852	0.908832	0.0621062	0.0268167	0.0205611	0.0567569	0.0351992	0.106865	0.0491344	0.035442	0.165645
SeqId_10344_334	Interleukin-10 receptor subunit alpha	IL-10 Ra	3587	IL10RA	-0.0117452	0.0160085	0.463143	0.000175223	0.015016	0.99069	-0.00467531	0.0196613	0.812042	0.000306999	0.0199373	0.987715
SeqId_10346_5	Signal transducer and activator of transcription 3	STAT3	6774	STAT3	-0.0495427	0.0340797	0.146021	-0.0565296	0.0320895	0.0781328	-0.0366582	0.0418893	0.381508	-0.0586447	0.0423232	0.165858
SeqId_10351_51	Interferon regulatory factor 1	IRF1	3659	IRF1	0.0205737	0.0220628	0.351076	0.0140763	0.0207486	0.497505	0.03096	0.0270587	0.252549	0.0251917	0.0275583	0.36065
SeqId_10354_57	Signal transducer and activator of transcription 3	STAT3	6774	STAT3	0.010531	0.0325415	0.746227	0.00309577	0.030556	0.919301	0.0187729	0.0399215	0.638179	-0.0017405	0.0405663	0.965777
SeqId_10356_21	Transcription factor AP-1	c-Jun	3725	JUN	-0.0226091	0.0146966	0.123953	-0.00707393	0.0138272	0.608934	-0.00910226	0.0180864	0.614778	0.0082491	0.0183203	0.652515
SeqId_10361_25	2'-5'-oligoadenylate synthase 1	OAS1	4938	OAS1	-0.0168785	0.022418	0.451509	-0.0130909	0.021184	0.536602	-0.0351749	0.0276885	0.20395	-0.00636596	0.0282332	0.821607
SeqId_10362_35	Myc proto-oncogene protein	c-Myc	4609	MYC	0.0375684	0.0189977	0.0479823	0.0193936	0.0178819	0.278126	0.00267278	0.0234069	0.909089	0.0247785	0.0237743	0.2973
SeqId_10363_13	Mothers against decapentaplegic homolog 3	SMAD3	4088	SMAD3	-0.0142496	0.0303573	0.638786	0.0399816	0.028492	0.16054	-0.014486	0.0372661	0.697484	-0.00329138	0.0377785	0.930574
SeqId_10364_6	Mothers against decapentaplegic homolog 2	SMAD2	4087	SMAD2	-0.0079698	0.0368248	0.828657	0.0629087	0.0345024	0.0682557	-0.00126792	0.0452248	0.977633	-0.000960386	0.0457566	0.983254
SeqId_10365_132	Interleukin-23	IL-23	3593|51561	IL12B|IL23A	0.101527	0.0364232	0.00531294	0.020441	0.0345491	0.554085	-0.018795	0.0452342	0.677773	0.0171094	0.0457897	0.708664
SeqId_10366_11	Platelet-derived growth factor receptor alpha	PDGFRA	5156	PDGFRA	-0.0380542	0.0323207	0.239039	-0.00796409	0.0303375	0.792924	-0.0177253	0.0397116	0.655345	-0.0332307	0.0397604	0.403282
SeqId_10367_62	Interleukin-12	IL-12	3592|3593	IL12A|IL12B	0.0356961	0.0200414	0.0748927	0.0342518	0.0187979	0.0684392	-0.00449787	0.0246907	0.855451	-0.0332558	0.0248972	0.18164
SeqId_10370_21	Signal transducer and activator of transcription 1-alpha/beta	STAT1	6772	STAT1	-0.0746728	0.0335723	0.0261325	-0.0452232	0.0316205	0.152663	-0.07818	0.0413336	0.0585658	-0.0669568	0.0417504	0.108772
SeqId_10372_18	Signal transducer and activator of transcription 6	STAT6	6778	STAT6	0.0523917	0.0272146	0.0542127	0.0414485	0.0256164	0.105653	0.0501408	0.0334522	0.133905	0.035763	0.0340183	0.293127
SeqId_10382_1	Angiopoietin-related protein 3	ANGL3	27329	ANGPTL3	0.0380992	0.015606	0.0146339	0.015421	0.0148031	0.297531	0.0201838	0.0193125	0.295968	0.0268946	0.0195926	0.169847
SeqId_10390_21	E3 ubiquitin-protein ligase ZNRF3	ZNRF3	84133	ZNRF3	0.02317	0.0173731	0.182312	0.0202947	0.0162909	0.21285	0.0164719	0.0213536	0.440477	0.0328007	0.0216739	0.130185
SeqId_10391_1	Angiopoietin-related protein 3	ANGL3	27329	ANGPTL3	0.0266466	0.0196487	0.175051	-0.021087	0.0184996	0.254342	-0.00439437	0.0241954	0.855881	0.00836921	0.0245595	0.733275
SeqId_10396_6	Induced myeloid leukemia cell differentiation protein Mcl-1	Mcl-1	4170	MCL1	-0.0340436	0.0311736	0.274803	-0.0571161	0.0301766	0.0583938	-0.0535012	0.0381977	0.161321	0.0117369	0.0386505	0.761382
SeqId_10398_110	Ankyrin repeat domain-containing protein 1	ANKR1	27063	ANKRD1	-0.00654207	0.0113646	0.564848	-0.0148022	0.0106648	0.165153	0.00686877	0.0134199	0.608766	-0.0121195	0.0141355	0.391235
SeqId_10418_36	Syntaxin-12	STX12	23673	STX12	-0.0261999	0.0220481	0.234713	-0.0132593	0.0206962	0.521741	0.00683445	0.0271255	0.801074	0.00273531	0.027384	0.920434
SeqId_10419_1	Scavenger receptor class A member 5	SCAR5	286133	SCARA5	-0.0172966	0.0406983	0.670839	-0.017753	0.0381781	0.641927	0.097092	0.0497317	0.0509004	0.000159704	0.0500765	0.997455
SeqId_10424_31	Neural proliferation differentiation and control protein 1	NPDC1	56654	NPDC1	0.00953018	0.0199062	0.632114	-0.000964618	0.0186932	0.958845	0.0238684	0.024433	0.328624	0.0348306	0.0245657	0.156233
SeqId_10425_3	Beta-1,4-galactosyltransferase 5	B4GT5	9334	B4GALT5	-0.00714343	0.00888222	0.421258	-0.000324465	0.00835476	0.969021	-0.0141989	0.0108753	0.191684	-0.0162398	0.0110701	0.142376
SeqId_10430_31	4F2 cell-surface antigen heavy chain:Cytoplasmic domain	4F2:CD	6520	SLC3A2	0.0162256	0.0226752	0.47426	0.0558959	0.0210959	0.00805856	-0.00248851	0.0278257	0.928738	-0.0261586	0.0282034	0.353668
SeqId_10432_3	Uncharacterized protein KIAA1644	K1644	85352	SHISAL1	-0.000927425	0.0136107	0.945675	-0.0105248	0.0127902	0.410575	-0.00184824	0.0166892	0.911819	-0.0146697	0.0168797	0.384806
SeqId_10435_2	N(4)-(beta-N-acetylglucosaminyl)-L-asparaginase	ASPG	175	AGA	0.0582266	0.0192299	0.00246243	0.0535813	0.0180977	0.00306968	0.0626359	0.023701	0.00822343	0.0576773	0.0239959	0.016233
SeqId_10438_19	Granulocyte-macrophage colony-stimulating factor receptor subunit alpha	CSF2R	1438	CSF2RA	0.0478514	0.0136281	0.000446054	0.0254621	0.0130491	0.0510269	-0.001909	0.0170752	0.910982	0.0199453	0.0173374	0.249972
SeqId_10439_57	Alpha-amylase 2B	Alpha-amylase 2B	280	AMY2B	0.0874481	0.0333637	0.00876575	0.0699057	0.0314145	0.0260633	-0.002548	0.0413262	0.950837	-0.0113812	0.0418228	0.785524
SeqId_10440_26	CXADR-like membrane protein:Extracellular domain	ACAM:ECD	79827	CLMP	0.0721976	0.0247563	0.00354172	0.0918372	0.023085	6.94308e-05	0.0755259	0.0305802	0.0135202	0.0684875	0.0310265	0.0272871
SeqId_10442_1	Transmembrane protein 190	TM190	147744	TMEM190	0.0966289	0.0315287	0.00217821	0.0320678	0.0298347	0.282443	0.002735	0.0391334	0.944282	-0.0183271	0.0396091	0.64358
SeqId_10445_20	Apolipoprotein M	ApoM	55937	APOM	-0.00163343	0.0159418	0.91839	0.00998161	0.0149481	0.504294	0.00490196	0.0195693	0.802207	-0.0223682	0.0197449	0.257273
SeqId_10447_18	Polyadenylate-binding protein 3	PABP3	5042	PABPC3	-0.0331525	0.0204021	0.104173	-0.0168694	0.0191809	0.379137	-0.0302645	0.0250532	0.227045	-0.00830159	0.0255235	0.74499
SeqId_10449_31	Protein shisa-2 homolog	TMM46	387914	SHISA2	-0.0401077	0.0179006	0.0250531	-0.0240518	0.0168306	0.15299	-0.0282087	0.0220433	0.200653	-0.00586265	0.0223082	0.792702
SeqId_10451_11	Nucleobindin-1	NUCB1	4924	NUCB1	-0.0293643	0.020214	0.146315	-0.0410569	0.0189391	0.0301709	-0.00368649	0.0248763	0.882191	-0.0161991	0.025272	0.521528
SeqId_10453_7	Carcinoembryonic antigen-related cell adhesion molecule 20	CEA20	125931	CEACAM20	0.00521734	0.0301929	0.862808	0.0367478	0.028249	0.193309	0.0415928	0.0370187	0.261198	0.0633165	0.0373988	0.0904538
SeqId_10454_99	DnaJ homolog subfamily C member 16	DJC16	23341	DNAJC16	-0.0343331	0.028493	0.228216	0.00173665	0.0267996	0.948332	-0.0310058	0.0349762	0.375357	-0.0230069	0.0349274	0.510085
SeqId_10455_196	Interleukin-31	IL-31	386653	IL31	0.0106107	0.02868	0.711406	7.08686e-06	0.0269006	0.99979	0.0139422	0.035201	0.69205	0.00903154	0.0357957	0.800803
SeqId_10457_3	Interleukin-18 receptor accessory protein	IL-18 Rb	8807	IL18RAP	0.000259099	0.0171634	0.987956	0.0186368	0.0162414	0.25118	-0.016713	0.0210487	0.427186	-0.0147448	0.0213832	0.490476
SeqId_10462_14	Insulin-like peptide INSL5	INSL5	10022	INSL5	0.0474015	0.0317362	0.135277	0.0396516	0.0298966	0.184744	0.000816274	0.0382236	0.982962	-0.00163238	0.0396721	0.967179
SeqId_10463_23	Intestinal-type alkaline phosphatase	Alkaline phosphatase, intestine	248	ALPI	0.0202588	0.0122398	0.0978932	0.0158075	0.011492	0.16897	0.00946781	0.015046	0.529179	-0.00434427	0.0153449	0.777093
SeqId_10464_6	Anthrax toxin receptor 1	ANTR1	84168	ANTXR1	0.0480085	0.0202045	0.0174957	0.0482087	0.0189588	0.0109966	0.0592919	0.0248378	0.0169791	0.00460364	0.0253819	0.856073
SeqId_10472_53	Tumor necrosis factor receptor superfamily member 14	HVEM	8764	TNFRSF14	-0.000357168	0.016186	0.982395	0.00842703	0.0151639	0.578395	0.0082426	0.0198355	0.677741	0.0127398	0.0201063	0.526327
SeqId_10473_2	Trefoil factor 2	Trefoil factor 2	7032	TFF2	0.0205853	0.0347128	0.55317	0.0194433	0.0325384	0.550142	0.0268197	0.0426155	0.529125	-0.00222571	0.0433595	0.959061
SeqId_10479_18	Stromelysin-2	MMP-10	4319	MMP10	0.076907	0.0328618	0.0192673	0.0766996	0.0307619	0.0126551	0.0431862	0.040544	0.2868	-0.00506183	0.0412675	0.902377
SeqId_10480_33	CD59 glycoprotein	CD59	966	CD59	0.0165078	0.020666	0.42441	0.0105682	0.0193777	0.585494	0.0256964	0.0253469	0.310684	0.041952	0.0257128	0.102772
SeqId_10490_3	Dolichyl-diphosphooligosaccharide--protein glycosyltransferase subunit 1:Cytoplasmic domain	RPN1:CD	6184	RPN1	-0.0551087	0.0227929	0.0156145	-0.0497448	0.0213948	0.0200674	-0.0475692	0.0280716	0.0901581	-0.0368957	0.0277168	0.183133
SeqId_10496_11	Calcium-activated chloride channel regulator 1	CaCC	1179	CLCA1	-0.015736	0.030051	0.600528	0.00743181	0.0281757	0.79196	0.00375329	0.0368536	0.918881	-0.0273038	0.0374662	0.466149
SeqId_10499_1	Transmembrane protein 106A	T106A	113277	TMEM106A	-0.0177523	0.0179496	0.32266	-0.0328141	0.0167715	0.0504016	-0.00885003	0.0220315	0.687906	-0.00913793	0.0224045	0.683375
SeqId_10505_12	E3 ubiquitin-protein ligase RNF43	RNF43	54894	RNF43	-0.0184128	0.0218382	0.399148	-0.0114108	0.0204899	0.577595	-0.00922098	0.0267911	0.73071	0.000224048	0.0272694	0.993445
SeqId_10506_53	Membrane-associated progesterone receptor component 2	PGRC2	10424	PGRMC2	0.00432681	0.0250256	0.862734	-0.0229447	0.0234322	0.327484	-0.0406741	0.0306628	0.184675	-0.0339071	0.0312327	0.277644
SeqId_10507_166	Acrosomal protein SP-10	sperm protein 10	56	ACRV1	-0.0175615	0.0327332	0.591611	-0.0192074	0.0308178	0.533115	-0.0255668	0.0403207	0.526025	-0.0186526	0.0405517	0.645536
SeqId_10510_62	SLP adapter and CSK-interacting membrane protein	SCIMP	388325	SCIMP	0.0175108	0.0167052	0.294537	0.01438	0.0156781	0.359034	0.0119271	0.0205059	0.560806	-0.000917948	0.0209037	0.964974
SeqId_10512_13	Cytokine receptor common subunit beta:Extracellular domain	IL3RB:ECD	1439	CSF2RB	0.0195443	0.0191795	0.308193	-0.00317588	0.0180578	0.860394	0.00519845	0.0235703	0.825442	0.00378221	0.0239362	0.874447
SeqId_10513_13	Calsenilin	CSEN	30818	KCNIP3	-0.0357331	0.0329971	0.278845	-0.02707	0.0309404	0.381624	-0.0469914	0.0403242	0.243882	-0.0456891	0.0411706	0.267107
SeqId_10514_5	Prostaglandin-H2 D-isomerase	PGD2 synthase	5730	PTGDS	0.0903146	0.0210265	1.74476e-05	0.0538236	0.0199811	0.0070657	0.0490224	0.0262781	0.0621081	0.0433906	0.0267843	0.105232
SeqId_10521_10	Matrix-remodeling-associated protein 8:Extracellular domain	MXRA8:ECD	54587	MXRA8	0.0705415	0.0177544	7.09158e-05	0.0714726	0.0166474	1.76015e-05	0.0499168	0.0220178	0.0233837	0.01928	0.0225261	0.392055
SeqId_10527_22	ATP-dependent RNA helicase A	DHX9	1660	DHX9	0.00132333	0.0150108	0.929751	0.0122561	0.0140506	0.383053	-0.00803923	0.0184061	0.662279	0.00931876	0.0186801	0.617878
SeqId_10528_2	Dipeptidase 1	DPEP1	1800	DPEP1	-0.0128773	0.0206411	0.532714	-0.00720991	0.0194033	0.710204	-0.0258209	0.0252914	0.307286	-0.0422816	0.0256697	0.0995294
SeqId_10530_8	Proteasome subunit beta type-6	PSB6	5694	PSMB6	0.0123194	0.01729	0.476147	0.0523694	0.0160304	0.00108741	0.00242177	0.0212341	0.909197	0.00525721	0.0214663	0.80653
SeqId_10534_40	Poly [ADP-ribose] polymerase 1:BRCA1 C-terminal:BRCA1 C-terminus domian	PARP:BRCT domain	142	PARP1	0.0074513	0.0198765	0.70775	0.00755521	0.0186384	0.685214	-0.0590727	0.0242186	0.0147222	-0.0326321	0.0236906	0.16838
SeqId_10535_25	Cytochrome c oxidase subunit 6A2, mitochondrial	CX6A2	1339	COX6A2	0.0232756	0.0560609	0.678007	-0.0421807	0.0525241	0.421932	0.127795	0.0684986	0.0620882	0.170504	0.0692099	0.0137555
SeqId_10539_30	CD99 antigen-like protein 2	C99L2	83692	CD99L2	-0.00270028	0.0123369	0.826745	0.00197269	0.0115717	0.864636	0.00261384	0.0151422	0.862951	0.0103183	0.0146756	0.481998
SeqId_10546_2	Thrombospondin-type laminin G domain and EAR repeat-containing protein	TSEAR	54084	TSPEAR	-0.000291273	0.0289819	0.991981	-0.0380272	0.0270939	0.160458	0.0220876	0.0355413	0.534294	-0.0149793	0.036169	0.678767
SeqId_10550_37	Bone morphogenetic protein receptor type-1B	BMP RIB	658	BMPR1B	-0.00600437	0.0124279	0.628998	-0.0118856	0.0116532	0.307757	0.0067143	0.0152417	0.65956	0.00231135	0.0154677	0.881214
SeqId_10551_7	Linker for activation of T-cells family member 1	LAT	27040	LAT	-0.0280091	0.0734449	0.702934	0.0100832	0.0691344	0.884041	0.167266	0.0897786	0.0624485	0.0569616	0.0913074	0.53273
SeqId_10552_88	NKG2-F type II integral membrane protein	NKG2F	8302	KLRC4	-0.0182079	0.0248315	0.4634	-0.00456468	0.0232981	0.844669	-0.0398603	0.0304283	0.190205	-0.0184646	0.031001	0.551433
SeqId_10553_8	Torsin-1A-interacting protein 2	TOIP2	163590	TOR1AIP2	-0.0251763	0.0219677	0.251771	-0.0230707	0.0205828	0.262341	0.00875308	0.0269815	0.745628	-0.0111288	0.0274815	0.685511
SeqId_10558_26	Protocadherin-9	PCDH9	5101	PCDH9	0.0722313	0.0269317	0.00731789	0.0589148	0.0254633	0.0206832	0.0589857	0.0333474	0.076923	0.00589007	0.0339559	0.862288
SeqId_10560_1	Integral membrane protein 2C:N-term	ITM2C:N-term	81618	ITM2C	-0.00923755	0.0223593	0.679503	0.000657258	0.0209592	0.974983	-0.032838	0.0271989	0.227307	-0.0371966	0.0278193	0.181198
SeqId_10561_5	Peptidoglycan recognition protein 3	PGRP-I-alpha	114771	PGLYRP3	-0.0157835	0.0175334	0.368016	0.00651536	0.0164642	0.692304	0.0105498	0.0215414	0.624314	0.0114386	0.0218413	0.600477
SeqId_10563_13	LysM and putative peptidoglycan-binding domain-containing protein 3	LYSM3	116068	LYSMD3	-0.00309798	0.0109102	0.776447	-0.0105798	0.0102136	0.300271	-0.0266726	0.0133275	0.0453577	-0.0293292	0.0134968	0.0297768
SeqId_10565_19	SLIT and NTRK-like protein 3	SLIK3	22865	SLITRK3	0.0717115	0.0425727	0.0920954	0.0775472	0.0399635	0.0523247	0.00274851	0.0524199	0.958184	0.00204458	0.0527848	0.969102
SeqId_10569_28	Microfibrillar-associated protein 2	MFAP2	4237	MFAP2	-0.0206346	0.0143872	0.151505	-0.00986806	0.0135362	0.465993	0.0188942	0.0176914	0.285528	-0.00137402	0.0179895	0.939118
SeqId_10571_14	Alpha-1,3-mannosyl-glycoprotein 2-beta-N-acetylglucosaminyltransferase	MGAT1	4245	MGAT1	0.0600354	0.0401017	0.134373	0.0276376	0.0376881	0.463362	0.0196817	0.0492919	0.68968	0.00130502	0.050247	0.97928
SeqId_10572_65	Cystatin-8	CST8	10047	CST8	0.012485	0.0245171	0.610587	-0.00344681	0.0230084	0.880917	0.0243647	0.0300912	0.418116	0.0564548	0.0301024	0.0607344
SeqId_10574_10	Beta-2-microglobulin	b2-Microglobulin	567	B2M	-0.0223504	0.0377718	0.554037	0.008244	0.0356016	0.816877	-0.0659436	0.0462658	0.154064	-0.017025	0.0471827	0.718225
SeqId_10575_31	Poly(U)-binding-splicing factor PUF60	PUF60	22827	PUF60	-0.0183244	0.0243831	0.45234	-0.0205326	0.0228373	0.368609	-0.0341559	0.0298764	0.252939	-0.00700116	0.0303934	0.817819
SeqId_10576_7	Plexin domain-containing protein 2:Extracellular domain	PXDC2:ECD	84898	PLXDC2	-0.0123926	0.0167432	0.459202	-0.00495074	0.0157164	0.752758	0.0327261	0.0204961	0.110334	0.0135795	0.0207666	0.513169
SeqId_10580_14	Surfactant-associated protein 2	SFTA2	389376	SFTA2	0.0100746	0.0213514	0.637034	0.0209191	0.019996	0.295484	0.00403391	0.0261884	0.877583	-0.0208373	0.0263561	0.429173
SeqId_10583_1	Transmembrane protein 108	TM108	66000	TMEM108	0.0287031	0.0271385	0.290214	-0.00586155	0.0254857	0.818097	-0.0144841	0.033376	0.664312	0.0299264	0.0338259	0.376309
SeqId_10584_7	NADH dehydrogenase [ubiquinone] iron-sulfur protein 4, mitochondrial	NDUS4	4724	NDUFS4	0.0801175	0.0479527	0.0947687	0.0484667	0.0450301	0.281785	0.0374104	0.059025	0.526208	-0.0501872	0.0598193	0.40148
SeqId_10588_39	Lactosylceramide alpha-2,3-sialyltransferase	SIAT9	8869	ST3GAL5	0.00835133	0.0170505	0.624276	0.00246959	0.0159889	0.87725	-0.0104997	0.0209243	0.615812	-0.0186479	0.0212165	0.379437
SeqId_10589_7	Retinoic acid early transcript 1L protein	RET1L	154064	RAET1L	0.025515	0.0395664	0.519015	-0.0194895	0.0371197	0.599552	0.0804549	0.0483751	0.0962826	0.0351823	0.0493654	0.476037
SeqId_10603_1	Histatin-3	HIS3	3347	HTN3	-0.0112821	0.0287467	0.694715	-0.0181402	0.0269515	0.500905	0.0179719	0.0352996	0.610665	0.00505476	0.0358782	0.887959
SeqId_10605_22	Adipocyte plasma membrane-associated protein	APMAP	57136	APMAP	-0.0084674	0.019976	0.671654	-0.0119521	0.018724	0.523259	-0.00306156	0.0245209	0.900638	-0.0122712	0.0247207	0.619616
SeqId_10606_34	Torsin-1A-interacting protein 1:Perinuclear domain	TOIP1:Perinuclear	26092	TOR1AIP1	0.0210033	0.019967	0.292845	-0.000353552	0.0187521	0.984958	0.013803	0.0244937	0.573073	0.00313308	0.0248375	0.899618
SeqId_10608_9	Histatin-1	HIS1	3346	HTN1	-0.0114786	0.0323677	0.722867	-0.0232184	0.0303773	0.444668	-0.0352567	0.0396965	0.374456	0.0028539	0.0403779	0.943653
SeqId_10612_18	Procollagen-lysine,2-oxoglutarate 5-dioxygenase 3	PLOD3	8985	PLOD3	-0.028207	0.0220237	0.20028	-0.0282875	0.0206504	0.170739	-0.0148916	0.0270611	0.582118	-0.0019741	0.0272421	0.942232
SeqId_10613_33	Protein CASC4	CASC4	113201	GOLM2	0.00479438	0.0298048	0.872204	-0.0368618	0.027868	0.185925	-0.00211959	0.0365817	0.953795	-0.0210933	0.037135	0.570024
SeqId_10615_18	Myelin protein P0	MYP0	4359	MPZ	0.0258782	0.023625	0.273352	0.0168959	0.0223485	0.449637	0.0387864	0.0292116	0.184253	0.00462627	0.0296148	0.875864
SeqId_10616_67	Podocalyxin-like protein 2	PDXL2	50512	PODXL2	0.00815918	0.0316417	0.796514	-0.0216969	0.029711	0.465229	-0.0390616	0.0388248	0.314368	-0.0159928	0.0395749	0.686129
SeqId_10618_190	Low-density lipoprotein receptor-related protein 2	megalin	4036	LRP2	-0.0871045	0.022975	0.000149879	-0.0258507	0.0219059	0.237968	-0.071696	0.0282771	0.0112294	-0.00374963	0.0284062	0.894984
SeqId_10620_21	Beta-microseminoprotein	PSP-94	4477	MSMB	0.125083	0.0479461	0.00908552	0.0499908	0.0452551	0.269313	0.0906653	0.0591442	0.125287	-0.00568091	0.0597087	0.924201
SeqId_10621_26	Protein Largen	PRR16	51334	PRR16	0.012452	0.0407045	0.759672	0.0555808	0.038045	0.144036	0.0505211	0.0499069	0.311391	0.0311874	0.0505786	0.53749
SeqId_10623_19	Mucin-1:region 1	MUC1:region 1	4582	MUC1	0.0541836	0.0340285	0.111317	-0.0282209	0.0320149	0.378052	-0.0479122	0.041835	0.252099	-0.044008	0.0420351	0.29513
SeqId_10624_45	Serine protease inhibitor Kazal-type 13	ISK13	153218	SPINK13	-0.0101873	0.0158179	0.519554	-0.00559465	0.0148397	0.70617	-0.00768483	0.0194115	0.692186	-0.0183321	0.0197527	0.353366
SeqId_10626_116	Alpha-N-acetylgalactosaminide alpha-2,6-sialyltransferase 3	SIA7C	256435	ST6GALNAC3	0.0232661	0.0204625	0.255534	0.0517312	0.0190516	0.00662115	0.0362459	0.0250722	0.148272	0.0431552	0.0252915	0.0879503
SeqId_10627_87	Amyloid-like protein 2	APLP2	334	APLP2	0.0252128	0.022749	0.267732	-0.00523929	0.021357	0.806209	0.0153494	0.0279527	0.582923	-0.00541885	0.0283081	0.848193
SeqId_10630_5	Oxidoreductase HTATIP2	HTAI2	10553	HTATIP2	-0.0339362	0.034641	0.327257	-0.0460474	0.0324377	0.155735	0.0415653	0.0424568	0.327579	0.0402469	0.0426848	0.345739
SeqId_10631_9	Membrane-associated progesterone receptor component 2	PGRC2	10424	PGRMC2	-0.0229953	0.0157054	0.143148	-0.0141334	0.0147384	0.337585	-0.0064863	0.0193249	0.737139	-0.0149059	0.0196038	0.447043
SeqId_10636_1	Cell surface glycoprotein CD200 receptor 1:Isoform 4, Cytoplasmic Domain	MO2R1:CD	131450	CD200R1	-0.0389752	0.0213873	0.0684008	-0.0295547	0.0200754	0.14097	-0.00641761	0.026353	0.807598	-0.0107495	0.0255005	0.673359
SeqId_10637_50	UPF0577 protein KIAA1324:Extracellular domain	K1324:ECD	57535	ELAPOR1	0.0655691	0.0166003	7.81911e-05	0.0126494	0.0158826	0.42578	0.0685741	0.0204808	0.000813324	0.0406105	0.0210053	0.053194
SeqId_10638_1	TERF1-interacting nuclear factor 2	TINF2	26277	TINF2	0.00699436	0.0170148	0.681018	-0.0120681	0.0159338	0.448818	0.0187808	0.0208602	0.367953	0.0215875	0.0212181	0.308959
SeqId_10643_16	Noelin-3:Isoform 2, C-term	NOE3:C-term	118427	OLFM3	-0.0213394	0.025403	0.400888	-0.0290047	0.0238001	0.222966	-0.0444335	0.0311353	0.153548	-0.0691901	0.0313575	0.0273494
SeqId_10647_18	Activating signal cointegrator 1 complex subunit 1	ASCC1	51008	ASCC1	-0.0332942	0.0128042	0.00931557	-0.0410062	0.0119601	0.000606747	-0.0507088	0.0155902	0.00114349	-0.00618962	0.0158354	0.695892
SeqId_10663_42	Insulin-induced gene 1 protein	INSI1	3638	INSIG1	-0.0110289	0.0168253	0.512149	0.00746008	0.0157881	0.636561	-0.00326023	0.0205878	0.874176	-0.015126	0.0210024	0.471399
SeqId_10666_7	N-acetylglucosamine-1-phosphotransferase subunit gamma	GNPTG	84572	GNPTG	-0.00227867	0.0120897	0.8505	-0.00509749	0.011407	0.654966	-0.000741166	0.0148498	0.960193	-0.0108104	0.0150397	0.47227
SeqId_10667_78	Uncharacterized protein C1orf185	CA185	284546	C1orf185	0.000643267	0.0161484	0.968225	0.00694753	0.0151299	0.646096	0.0187368	0.0197513	0.342806	0.00997748	0.0201479	0.620452
SeqId_10668_5	Syntaxin-4	STX4	6810	STX4	-0.0214728	0.0234938	0.36073	-0.0100149	0.0220967	0.650383	-0.0100811	0.0288633	0.726885	-0.00985642	0.0290594	0.734473
SeqId_10677_9	NADH dehydrogenase [ubiquinone] 1 beta subcomplex subunit 4	NDUB4	4710	NDUFB4	-0.0333978	0.0298618	0.263391	-0.00692643	0.0280349	0.804858	-0.024447	0.0366948	0.505268	-0.0151539	0.0370813	0.682784
SeqId_10693_43	Killer cell lectin-like receptor subfamily G member 2:C-term	KLRG2:C-term	346689	KLRG2	-0.0375921	0.0642866	0.55871	0.0255161	0.0602938	0.672153	0.0676896	0.0788612	0.390706	0.0141688	0.0803422	0.860015
SeqId_10695_12	Protein WFDC10B	WF10B	280664	WFDC10B	0.00221048	0.0289334	0.939102	-0.0368884	0.027068	0.172944	0.00983266	0.0355187	0.78191	0.0199471	0.0361875	0.581485
SeqId_10699_52	Prolow-density lipoprotein receptor-related protein 1	LRP1	4035	LRP1	0.0143855	0.0159684	0.367655	0.0115462	0.0149637	0.440346	0.0449447	0.0194795	0.0210392	0.018766	0.0198267	0.343892
SeqId_10702_1	Collagen alpha-1(XXVIII) chain	COSA1	340267	COL28A1	0.0348904	0.0242343	0.149949	0.00622998	0.0227706	0.784394	0.0451699	0.0297109	0.128432	0.0489495	0.030069	0.103545
SeqId_10703_203	Sin3 histone deacetylase corepressor complex component SDS3	SDS3	64426	SUDS3	-0.021443	0.0172858	0.214792	-0.00576864	0.0162257	0.722197	-0.025868	0.0212169	0.222761	-0.0154131	0.021427	0.471937
SeqId_10704_91	Lymphoid-restricted membrane protein	LRMP	4033	IRAG2	0.0343437	0.0263353	0.192201	0.0223179	0.0247321	0.366851	0.0352263	0.0323251	0.275823	0.0339816	0.0328164	0.300433
SeqId_10705_14	Alpha-N-acetylgalactosaminide alpha-2,6-sialyltransferase 3	SIA7C	256435	ST6GALNAC3	0.0030276	0.0207025	0.88373	-0.0211305	0.0193914	0.275852	-0.0488191	0.0252842	0.0535062	-0.0591737	0.0256328	0.0209706
SeqId_10708_3	Progonadoliberin-2	GON2	2797	GNRH2	-0.00117711	0.0259887	0.963874	-0.0369261	0.0242833	0.128352	-0.0191566	0.0318851	0.547973	0.00696588	0.0320344	0.827858
SeqId_10710_23	Zona pellucida-binding protein 2	ZPBP2	124626	ZPBP2	0.0027631	0.0185686	0.881708	-0.000914173	0.017426	0.958162	0.0190046	0.0227548	0.40361	0.0120583	0.0231888	0.60306
SeqId_10713_151	CMRF35-like molecule 7	CLM7	124599	CD300LB	0.0277272	0.0188644	0.141612	0.0173593	0.0177158	0.327148	0.0506491	0.023073	0.0281518	0.0385504	0.0235773	0.102036
SeqId_10714_7	Angiotensin-converting enzyme	ACE	1636	ACE	0.0484956	0.0247953	0.0504844	0.0282369	0.0233316	0.226187	0.0416819	0.0303805	0.170065	-0.0148298	0.0310113	0.632503
SeqId_10716_35	26S proteasome non-ATPase regulatory subunit 5	PSMD5	5711	PSMD5	-0.0338007	0.0220541	0.125368	-0.0362085	0.0206684	0.0797956	-0.0113747	0.0271461	0.675204	0.0123535	0.0276119	0.654587
SeqId_10722_13	Tyrosine-protein kinase SYK:Protein kinase domain	KSYK:Protein Kinase	6850	SYK	-0.0493233	0.0157104	0.00169223	-0.0306421	0.0148656	0.0392769	-0.00701085	0.0194611	0.718661	-0.0209262	0.0197547	0.289463
SeqId_10731_10	Heparan sulfate glucosamine 3-O-sulfotransferase 5	HS3S5	222537	HS3ST5	0.0102297	0.0138052	0.458691	0.0230913	0.0129029	0.0735152	0.0156487	0.0169392	0.355583	0.0154466	0.0165581	0.350884
SeqId_10737_96	Leukocyte elastase inhibitor	Serpin B1	1992	SERPINB1	-0.0560748	0.0366378	0.125889	-0.0252042	0.0344041	0.463807	-0.0823141	0.0448845	0.0666677	-0.0167607	0.0451788	0.710648
SeqId_10738_11	Fibulin-5	fibulin 5	10516	FBLN5	0.0240173	0.0206736	0.245341	0.0159247	0.0193896	0.411476	0.0420081	0.025326	0.0971768	0.0286128	0.0257824	0.267094
SeqId_10741_22	Macrophage colony-stimulating factor 1	CSF-1	1435	CSF1	0.0303752	0.030335	0.31667	-0.00160625	0.0285042	0.955062	-0.00735003	0.0373025	0.843797	0.00849904	0.0378462	0.822316
SeqId_10743_13	SLIT and NTRK-like protein 1	SLIK1	114798	SLITRK1	0.0319714	0.0318492	0.315457	0.014618	0.0299106	0.625039	0.041341	0.0390819	0.290145	0.02327	0.0395213	0.555999
SeqId_10746_24	Dickkopf-related protein 3	DKK3	27122	DKK3	0.0506695	0.027016	0.0607196	0.0276056	0.025411	0.277317	0.0797151	0.0330699	0.0159307	0.0191579	0.0337688	0.570493
SeqId_10748_216	Protocadherin beta-2	PCDB2	56133	PCDHB2	-0.0115093	0.0193206	0.551374	0.0124557	0.0180995	0.49134	0.0170137	0.0237124	0.473065	0.0175073	0.0240828	0.467249
SeqId_10749_18	Heat shock 70 kDa protein 1A	HSP 70	3303	HSPA1A	-0.0273069	0.0269471	0.310892	-0.0408605	0.0251989	0.104906	0.00876149	0.0328204	0.789506	0.0131567	0.0336094	0.695457
SeqId_10752_8	Chromodomain Y-like protein 2	CDYL2	124359	CDYL2	0.0212916	0.0237993	0.370984	0.0286599	0.0222779	0.198279	0.0125213	0.0291598	0.667631	0.0330846	0.0296645	0.264725
SeqId_10753_31	Disintegrin and metalloproteinase domain-containing protein 7	ADAM7	8756	ADAM7	-0.00200307	0.0455793	0.964947	0.00863435	0.0428053	0.840142	0.0778812	0.0558244	0.162983	0.0611244	0.0555088	0.270824
SeqId_10754_113	Prokineticin-2	Prokineticin-2	60675	PROK2	-0.0283515	0.04392	0.518587	-0.000418171	0.0412614	0.991914	-0.0141619	0.0539738	0.793025	0.0289628	0.0545446	0.595424
SeqId_10756_34	Urocortin-3	UCN3	114131	UCN3	-0.000777118	0.0243687	0.97456	-0.000875704	0.0228658	0.96945	-0.0078931	0.0299094	0.791857	-0.00775139	0.0300533	0.796467
SeqId_10758_2	Keratocan	KERA	11081	KERA	-0.0115624	0.0189799	0.542395	-0.00500764	0.0177924	0.778366	0.0391657	0.0232266	0.0917488	-0.00615836	0.0236217	0.794318
SeqId_10760_107	Glutamate receptor 4	GRIA4	2893	GRIA4	-0.063655	0.0284731	0.025377	-0.0267208	0.0269486	0.321419	0.0192881	0.0351186	0.58285	0.00644029	0.0354305	0.855762
SeqId_10761_5	Transmembrane emp24 domain-containing protein 2	TMED2	10959	TMED2	0.000579725	0.0150554	0.969284	0.000838257	0.0141205	0.952662	0.0173315	0.0184622	0.347854	-0.00550097	0.0186391	0.767894
SeqId_10762_2	Killer cell lectin-like receptor subfamily G member 2:N-term	KLRG2:N-term	346689	KLRG2	0.0193598	0.0227895	0.395602	-0.00416526	0.021397	0.845655	0.00638212	0.0279943	0.819662	0.0208236	0.028295	0.461762
SeqId_10767_52	G-protein coupled receptor 64	GPR64	10149	ADGRG2	0.0498769	0.0207175	0.0160632	0.0431626	0.0194376	0.0263798	0.0303417	0.0255506	0.235025	-0.00462756	0.0249195	0.85268
SeqId_10772_21	Chondroitin sulfate N-acetylgalactosaminyltransferase 2	CGAT2	55454	CSGALNACT2	-0.0223505	0.0169176	0.186455	0.0027322	0.0159081	0.863635	-0.0291456	0.020746	0.160058	-0.0275657	0.0211112	0.191642
SeqId_10780_10	Ras-related protein Rab-3D	RAB3D	9545	RAB3D	0.00754615	0.0233288	0.746339	-0.00605312	0.0218613	0.781866	0.0055478	0.0286253	0.846326	0.0320354	0.0290697	0.270453
SeqId_10781_19	C-type lectin domain family 4 member G	CLC4G	339390	CLEC4G	-0.0402998	0.0189979	0.033899	-0.0216542	0.0179814	0.228493	-0.0655063	0.0232161	0.00477859	-0.0348232	0.02364	0.140734
SeqId_10785_8	Leucine-rich repeat-containing protein 52	LRC52	440699	LRRC52	-0.0329191	0.0474701	0.488014	0.00677334	0.0445181	0.87907	-0.113998	0.0579778	0.0492712	0.00562789	0.0593064	0.924398
SeqId_10798_4	CMRF35-like molecule 2	CLM2	342510	CD300E	0.0181322	0.0213173	0.394998	0.0182128	0.0199819	0.36205	0.02402	0.02614	0.358148	-0.00390197	0.0266341	0.883524
SeqId_10800_15	Serpin H1	Collagen-binding protein	871	SERPINH1	-0.0855047	0.0315768	0.00677245	-0.0627827	0.0298062	0.0351725	-0.0750292	0.0389266	0.0539232	-0.0934699	0.0395455	0.0180981
SeqId_10801_11	Ephrin-A2	Ephrin-A2	1943	EFNA2	0.0492112	0.0205873	0.0168315	0.028423	0.0193876	0.142637	0.0399324	0.0253642	0.115404	0.00741956	0.0258804	0.774352
SeqId_10803_22	Heat shock 70 kDa protein 1A	HSP 70	3303	HSPA1A	-0.0516373	0.0240106	0.0315074	-0.0561107	0.022451	0.0124457	-0.0167763	0.0293117	0.567091	0.000900651	0.0300413	0.976083
SeqId_10809_14	Killer cell lectin-like receptor subfamily B member 1	KLRB1	3820	KLRB1	0.0180088	0.0263384	0.494134	0.0227563	0.0247038	0.356964	0.0427364	0.0322758	0.185469	0.0535993	0.0327543	0.101754
SeqId_10814_7	T-cell surface glycoprotein CD1a	CD1A	909	CD1A	-0.0164805	0.0220529	0.454874	-0.0104719	0.0206828	0.61264	-0.0203647	0.0270636	0.451765	-0.00944854	0.0272012	0.728323
SeqId_10815_2	Intracellular hyaluronan-binding protein 4	HABP4	22927	HABP4	0.0104733	0.0166184	0.528548	0.00398802	0.0155906	0.798108	0.0275054	0.0203508	0.176515	0.0207884	0.0205773	0.312373
SeqId_10816_150	Paired immunoglobulin-like type 2 receptor alpha isoform FDF03-M14	PILRA isoform FDF03-M14	29992	PILRA	0.0535105	0.109053	0.623652	-0.139032	0.102201	0.173708	-0.0809516	0.133859	0.545343	-0.138097	0.135602	0.308491
SeqId_10817_26	TOMM20-like protein 1	TO20L	387990	TOMM20L	-0.036543	0.0214805	0.0889021	-0.0127533	0.0201922	0.527652	-0.00969843	0.0264532	0.713898	-0.00108997	0.0264928	0.967182
SeqId_10818_36	Sphingomyelin phosphodiesterase	ASM	6609	SMPD1	0.0127538	0.0269915	0.636562	-0.0576996	0.0251664	0.0218639	-0.00942096	0.033148	0.77625	-0.00569457	0.0334238	0.864715
SeqId_10819_108	Fibulin-1	fibulin 1	2192	FBLN1	0.0401575	0.02287	0.0791054	0.0381367	0.0214612	0.0755677	0.0381949	0.0280809	0.173775	0.0149679	0.0286077	0.600826
SeqId_10825_12	V-set and immunoglobulin domain-containing protein 10	VSI10	54621	VSIG10	-0.0393078	0.02744	0.152	-0.0137964	0.0257838	0.592595	-0.0350069	0.0336873	0.298726	-0.0258322	0.0340261	0.447741
SeqId_10827_67	Leucine-rich repeat and immunoglobulin-like domain-containing nogo receptor-interacting protein 3	LIGO3	645191	LINGO3	0.0170316	0.0123361	0.167394	-0.00305988	0.0116373	0.792599	0.00670106	0.0152284	0.659911	-0.00887272	0.0154861	0.566679
SeqId_10830_5	EF-hand calcium-binding domain-containing protein 14:N-term	K0494:N-term	9813	EFCAB14	0.00911704	0.0142949	0.523614	-0.00120081	0.0134493	0.928856	0.00555169	0.0175232	0.75138	-0.00986931	0.0173002	0.568356
SeqId_10832_24	Beta-1,4-galactosyltransferase 6	B4GT6	9331	B4GALT6	0.051804	0.0176971	0.00341963	0.0482718	0.016591	0.00361994	0.0724972	0.0216363	0.000806034	0.0354938	0.0221746	0.109454
SeqId_10833_64	Hedgehog-interacting protein	HHIP	64399	HHIP	0.0405618	0.0182415	0.0261755	0.0144454	0.0172424	0.402152	0.0287298	0.0224934	0.201513	0.010091	0.0227112	0.656812
SeqId_10835_25	Alpha-1,4-N-acetylglucosaminyltransferase	A4GCT	51146	A4GNT	0.00329917	0.0504077	0.947816	-0.0142498	0.047356	0.763484	-0.0444346	0.0618977	0.472837	-0.0328453	0.0614252	0.592843
SeqId_10842_7	Beta-1,3-galactosyl-O-glycosyl-glycoprotein beta-1,6-N-acetylglucosaminyltransferase 4	GCNT4	51301	GCNT4	-0.0110867	0.0118745	0.350481	0.00191717	0.0111527	0.863514	-0.00699317	0.0145746	0.631357	-0.0158605	0.0147985	0.283827
SeqId_10847_1	Sialic acid-binding Ig-like lectin 15	SIG15	284266	SIGLEC15	-0.00827438	0.0158544	0.601742	0.00368085	0.0148819	0.804648	-0.00425142	0.019467	0.827124	-0.00652567	0.0187707	0.728102
SeqId_10848_137	Butyrophilin-like protein 3	BTNL3	10917	BTNL3	-0.0258284	0.00975517	0.00810512	-0.0264692	0.00913533	0.00376208	-0.0159187	0.0120242	0.185539	-0.018587	0.0122244	0.128391
SeqId_10851_77	Interleukin-27 subunit beta	IL27B	10148	EBI3	-0.045298	0.0316298	0.152106	-0.025154	0.0297993	0.398606	-0.0206205	0.0387283	0.594421	0.00504926	0.0393458	0.897888
SeqId_10854_15	Beta-1,3-galactosyl-O-glycosyl-glycoprotein beta-1,6-N-acetylglucosaminyltransferase 4	GCNT4	51301	GCNT4	-0.0188404	0.0158832	0.235548	-0.00960514	0.0148982	0.519108	-0.0265689	0.0194759	0.172507	-0.00793295	0.0196893	0.687017
SeqId_10855_55	Plexin-B2	PLXB2	23654	PLXNB2	-0.0492123	0.0490539	0.31575	0.014686	0.046198	0.750567	-0.0211717	0.0601055	0.724657	-0.0845681	0.0607659	0.164012
SeqId_10866_60	Serine/threonine-protein phosphatase 4 regulatory subunit 3A	P4R3A	55671	PPP4R3A	-0.016322	0.0362132	0.652191	-0.0109958	0.0340137	0.746487	-0.0399141	0.0445116	0.369873	0.00529146	0.0452186	0.906845
SeqId_10870_32	Spastin:Microtubule interacting and trafficking domain	Spastin:MIT	6683	SPAST	-0.0211866	0.0241341	0.380014	-0.00532157	0.0227186	0.8148	-0.033382	0.0296001	0.259419	-0.0229925	0.0300521	0.444219
SeqId_10876_300	BRCA1-associated ATM activator 1	BRAT1	221927	BRAT1	-0.0143607	0.0296456	0.628094	-0.00466373	0.0277921	0.866734	0.0428965	0.0363123	0.237475	0.0290977	0.0365953	0.426543
SeqId_10880_38	Protein FAM163B	F163B	642968	FAM163B	-0.0449998	0.015011	0.00271953	-0.0284077	0.0141694	0.0449784	-0.0594826	0.0183893	0.00121803	-0.0657367	0.0182414	0.00031372
SeqId_10882_12	Desmocollin-1	Desmocollin-1	1823	DSC1	-0.0220313	0.0129889	0.0898555	-0.0225901	0.0121662	0.0633419	-0.00472828	0.0159695	0.767168	-0.0114337	0.0162432	0.481491
SeqId_10889_2	Melanocortin-2 receptor accessory protein 2	MRAP2	112609	MRAP2	-0.00409711	0.0263148	0.876272	0.0106836	0.0247986	0.666602	0.0692867	0.0321043	0.0309144	0.0311495	0.0319693	0.329879
SeqId_10890_135	Lactase-like protein	LCTL	197021	LCTL	-0.0218643	0.0172862	0.20593	-0.0125931	0.0162298	0.437796	-0.0550003	0.0210754	0.00906233	-0.0204267	0.0205451	0.320106
SeqId_10892_8	Oncostatin-M-specific receptor subunit beta	OSMR	9180	OSMR	0.00176285	0.0175919	0.920179	0.0211772	0.0164558	0.198125	-0.00699379	0.0215586	0.74563	0.0133729	0.021765	0.538935
SeqId_10894_25	Secretagogin	Secretagogin	10590	SCGN	0.0299848	0.0281224	0.286322	0.0311194	0.0274343	0.256659	0.00914611	0.0345573	0.791267	-0.0224794	0.0345384	0.515142
SeqId_10895_28	Transmembrane protease serine 11B	TM11B	132724	TMPRSS11B	0.00383145	0.0289428	0.894684	0.00374108	0.0271359	0.890347	-0.0272398	0.0354756	0.44258	-0.0554683	0.035667	0.119905
SeqId_10900_272	Stathmin-2	STMN2	11075	STMN2	0.025487	0.0362319	0.481782	0.0450643	0.0338947	0.183671	0.0108355	0.044467	0.807483	0.051899	0.0449843	0.248618
SeqId_10902_53	Retroviral-like aspartic protease 1	APRV1	151516	ASPRV1	0.0719198	0.0209495	0.000596918	0.0603664	0.0199782	0.00251428	0.0149442	0.0261379	0.567495	0.040977	0.0262668	0.118753
SeqId_10903_50	Syntaxin-8	STX8	9482	STX8	-0.0376178	0.0277287	0.174897	-0.0281158	0.0260093	0.279701	-0.0251497	0.0340932	0.460712	-0.00986521	0.0343077	0.77369
SeqId_10907_116	Neurotrimin	NTRI	50863	NTM	0.118636	0.0243141	1.06458e-06	0.0926598	0.0230142	5.66834e-05	0.111443	0.0301835	0.000222333	0.0621063	0.0310969	0.0458049
SeqId_10908_2	Polypeptide N-acetylgalactosaminyltransferase 13	GLT13	114805	GALNT13	0.0129336	0.0178329	0.46829	-0.00549048	0.0167542	0.743132	-0.0132086	0.0218747	0.545956	-0.0341994	0.0215493	0.112505
SeqId_10910_6	Carcinoembryonic antigen-related cell adhesion molecule 4	CEAM4	1089	CEACAM4	0.0330728	0.0243696	0.174738	0.0370193	0.0230713	0.108591	0.0254185	0.0299334	0.395788	0.0588099	0.0303197	0.0524209
SeqId_10916_44	Secretory phospholipase A2 receptor	PLA2R	22925	PLA2R1	0.037503	0.0363228	0.301842	0.0359443	0.0340518	0.291162	0.127317	0.0441744	0.00394971	0.0284811	0.0449759	0.526568
SeqId_10917_40	Guanine nucleotide-binding protein G(I)/G(S)/G(O) subunit gamma-T2	GBGT2	2793	GNGT2	0.0172595	0.0187421	0.357104	-0.00502707	0.017583	0.774951	0.00145705	0.0230142	0.949519	-0.00814804	0.0228561	0.721472
SeqId_10924_258	Neuferricin	NEUFC	124936	CYB5D2	0.0364562	0.015893	0.0217992	0.0310948	0.014978	0.0378906	0.0574862	0.0194516	0.00312317	0.0376635	0.0198114	0.0572887
SeqId_10933_107	Calcium-binding protein 8	CABP8	83698	CALN1	-0.017946	0.0132878	0.176838	-0.0289498	0.0124268	0.019826	-0.0186564	0.0163127	0.252757	-0.0209778	0.0165806	0.205799
SeqId_10938_13	Lymphocyte function-associated antigen 3	sLFA-3	965	CD58	-0.029296	0.0166094	0.077762	-0.0176607	0.0156003	0.257602	-0.0138579	0.0203972	0.496884	-0.0156762	0.0206937	0.44873
SeqId_10939_16	Pleckstrin homology domain-containing family A member 4	PKHA4	57664	PLEKHA4	-0.00739311	0.0175318	0.673246	0.00314509	0.0164308	0.848201	-0.00464645	0.0215095	0.828973	0.019484	0.021767	0.370724
SeqId_10940_25	Sarcalumenin	SRCA	6345	SRL	0.029707	0.0226158	0.188997	0.0127994	0.021233	0.546639	0.0340923	0.0277774	0.219695	0.0168821	0.0279965	0.546504
SeqId_10948_14	Phospholipase D3	PLD3	23646	PLD3	-0.0144192	0.0252654	0.568196	-0.0233589	0.0236981	0.324287	0.0103575	0.0309656	0.738013	-0.0313587	0.0312214	0.315187
SeqId_10949_59	60S acidic ribosomal protein P2	RLA2	6181	RPLP2	0.0043869	0.016682	0.792572	0.0134077	0.0156706	0.392221	-0.00789516	0.0204774	0.699826	-0.019751	0.0208246	0.342904
SeqId_10953_14	C-type lectin domain family 2 member A	CLC2A	387836	CLEC2A	0.019994	0.0159837	0.210973	0.0122987	0.0150193	0.412866	0.0240316	0.0196284	0.220829	0.00719167	0.0194014	0.710878
SeqId_10955_4	C-type lectin domain family 10 member A	CLC10	10462	CLEC10A	0.0189326	0.0171616	0.269941	0.00527761	0.0161004	0.743067	0.0219482	0.0210207	0.29643	0.0138523	0.0213964	0.517365
SeqId_10956_82	Glycine cleavage system H protein, mitochondrial	GCSH	2653	GCSH	-0.0178679	0.0292013	0.540613	-0.00181883	0.0273789	0.947034	0.0355025	0.0348274	0.308021	0.0719327	0.0361146	0.0463939
SeqId_10959_125	BET1-like protein	BET1L	51272	BET1L	-0.0189359	0.020667	0.359541	-0.0220179	0.0193663	0.255574	-0.0303592	0.0253577	0.231213	-0.0365053	0.0257512	0.156303
SeqId_10961_15	Retinoic acid receptor responder protein 3	TIG3	5920	PLAAT4	-0.00864062	0.0198856	0.663914	-0.0288286	0.018604	0.12124	-0.000639665	0.024391	0.979078	-0.010949	0.0248325	0.659276
SeqId_10966_1	Alpha-2-HS-glycoprotein	a2-HS-Glycoprotein	197	AHSG	-0.186685	0.145029	0.198017	-0.115633	0.136484	0.396868	-0.214825	0.178123	0.227798	-0.119568	0.180577	0.507881
SeqId_10967_12	Prolactin	PRL	5617	PRL	-0.00102785	0.0340227	0.975899	-0.011787	0.0319296	0.712011	0.0129084	0.041754	0.757205	-0.0127326	0.0423866	0.763878
SeqId_10970_3	Ecto-ADP-ribosyltransferase 3	NAR3	419	ART3	0.0693154	0.0271395	0.0106481	0.0874739	0.0253763	0.000566691	-0.00178271	0.0336677	0.957772	-0.0113009	0.0342501	0.741437
SeqId_10974_20	Serine protease inhibitor Kazal-type 7	ISK7	84651	SPINK7	0.0798625	0.0360431	0.0267086	0.0605457	0.0338673	0.0738188	0.0404521	0.0444763	0.363075	0.0276733	0.045036	0.538905
SeqId_10975_59	Mucin-like protein 1	MUCL1	118430	MUCL1	0.03784	0.0250886	0.13149	0.00614818	0.0235746	0.794249	0.0435197	0.0307916	0.157549	0.0541462	0.031267	0.0833206
SeqId_10976_44	Mucin-1:region 3	MUC1:region 3	4582	MUC1	-0.00749741	0.016127	0.642004	-0.00956049	0.0151703	0.528556	-0.0476255	0.0196559	0.0153943	-0.0393181	0.0200159	0.0494905
SeqId_10977_55	Unique cartilage matrix-associated protein	UCMA	221044	UCMA	0.0706282	0.0274995	0.0102184	0.00298001	0.0259669	0.908634	-0.0296697	0.033987	0.382677	-0.00525406	0.0343413	0.878402
SeqId_10978_39	Growth hormone variant	SOM2	2689	GH2	0.0707109	0.0495126	0.153252	-0.0287647	0.0464977	0.536163	-0.0720874	0.0608242	0.235947	-0.103711	0.0614789	0.0916167
SeqId_10980_11	Acetylcholinesterase	ACES	43	ACHE	0.07522	0.0285808	0.00849254	0.0949665	0.0267065	0.000376639	0.0982148	0.035117	0.00516129	0.0729597	0.0357873	0.0414795
SeqId_10981_56	Pro-neuregulin-3, membrane-bound isoform	NRG3	10718	NRG3	0.0273139	0.0286409	0.340252	0.000474844	0.0269506	0.985943	-0.00555374	0.0351678	0.874519	-0.00373117	0.0357687	0.91692
SeqId_10990_21	Leucine-rich repeat serine/threonine-protein kinase 2	LRRK2	120892	LRRK2	-0.0292662	0.0169338	0.0839397	-0.0222458	0.0159455	0.162981	-0.0585352	0.0206476	0.00458317	-0.0358774	0.0207471	0.0837599
SeqId_11067_13	Osteocalcin	Osteocalcin	632	BGLAP	0.013095	0.0437704	0.764807	0.0362727	0.0410001	0.37632	-0.00636555	0.0534479	0.905197	-0.0276327	0.0546316	0.612997
SeqId_11071_1	Interleukin-5	IL-5	3567	IL5	0.0330903	0.0171898	0.05423	0.0143889	0.0161655	0.373414	0.0109559	0.021183	0.605014	0.0274656	0.0204985	0.180284
SeqId_11081_1	Glycerol-3-phosphate dehydrogenase [NAD(+)], cytoplasmic	GPDA	2819	GPD1	-0.0380258	0.0281156	0.176222	0.0143063	0.0265402	0.589858	-0.00101289	0.0345545	0.976615	-0.0037774	0.0348229	0.913619
SeqId_11089_7	Immunoglobulin A	IgA	3493 3494	IGHA1|IGHA2	-0.0485081	0.0410245	0.237039	-0.0656444	0.0391478	0.0935746	-0.0273516	0.0512661	0.593671	-0.0338627	0.0519776	0.514733
SeqId_11094_104	Galectin-10	LPPL	1178	CLC	-0.0235985	0.0162404	0.146205	-0.0153008	0.0154128	0.320837	-0.0375523	0.0198917	0.0590473	-0.0346614	0.0202284	0.0866197
SeqId_11096_57	HemK methyltransferase family member 2	HEMK2	29104	N6AMT1	-0.0220298	0.0169997	0.195013	-0.0177812	0.0159639	0.265349	-0.0205192	0.0208667	0.325436	-0.00577269	0.0212948	0.786326
SeqId_11098_1	Pyridoxal kinase	PDXK	8566	PDXK	0.0208102	0.0249577	0.404383	0.0192382	0.0233849	0.410692	-0.0025813	0.0306262	0.932831	0.00849502	0.0310257	0.784234
SeqId_11101_18	Toll-like receptor 4	TLR4	7099	TLR4	-0.000924637	0.0280477	0.973701	-0.0760452	0.0260384	0.00349472	0.0135854	0.0343749	0.692686	0.0038064	0.0350285	0.913468
SeqId_11102_22	Regenerating islet-derived protein 4	REG4	83998	REG4	0.110181	0.0247733	8.68432e-06	0.0799779	0.0236888	0.000734959	0.137345	0.0303954	6.22432e-06	0.101418	0.0311961	0.00115001
SeqId_11103_24	Heat shock protein beta-1	HSP 27	3315	HSPB1	-0.103026	0.0375471	0.00607111	-0.012244	0.0356376	0.731171	-0.0860042	0.0462689	0.0630568	-0.0697588	0.0470461	0.138133
SeqId_11104_13	Chitinase-3-like protein 1	YKL-40	1116	CHI3L1	-0.0218331	0.0604064	0.717772	-0.00968676	0.0568726	0.864755	-0.00468006	0.0742582	0.949747	-0.0265459	0.0749252	0.723115
SeqId_11107_25	Teneurin-3	TEN3	55714	TENM3	-0.0263124	0.0137888	0.0563591	-0.0155216	0.0129745	0.231571	-0.0248141	0.0169554	0.143333	-0.0185592	0.0170055	0.275112
SeqId_11109_56	Sushi, von Willebrand factor type A, EGF and pentraxin domain-containing protein 1:Sushi 15-18	SVEP1:Sushi 15-18	79987	SVEP1	-0.0572572	0.0405206	0.157644	-0.0543355	0.0380393	0.153175	0.0517997	0.0498693	0.298939	0.000996978	0.0507487	0.984326
SeqId_11110_4	Transmembrane protein 119	TM119	338773	TMEM119	0.0285712	0.0161887	0.0775831	-0.00762111	0.0152334	0.616871	0.0188763	0.019923	0.343402	0.0246279	0.0202593	0.224124
SeqId_11112_18	Protein kish-A	KISHA	153339	TMEM167A	0.029013	0.0178476	0.104036	0.00555897	0.0167859	0.740516	-0.00463644	0.0219747	0.832895	0.0100747	0.022328	0.651835
SeqId_11116_16	Uncharacterized protein C11orf87	CK087	399947	C11orf87	0.00283161	0.0150203	0.85047	-0.00313831	0.0140833	0.82366	0.0441902	0.018318	0.0158484	0.0407032	0.0181982	0.0253083
SeqId_11117_2	Spermatogenesis-associated protein 20	SPT20	64847	SPATA20	-0.0441369	0.0220138	0.0449663	-0.0126557	0.0207484	0.541889	-0.00284592	0.0270984	0.916359	0.0060736	0.0268856	0.821275
SeqId_11118_107	Ras-related protein Rab-17	RAB17	64284	RAB17	-0.038014	0.0247768	0.124967	-0.0219317	0.0232557	0.345647	-0.0224852	0.0304792	0.460682	0.00196854	0.0307328	0.948928
SeqId_11120_49	N-acetyltransferase 14	NAT14	57106	NAT14	-0.0163242	0.0173364	0.346391	-0.0211482	0.0162347	0.192691	-0.0168326	0.0212777	0.42889	-0.00172537	0.0216118	0.936369
SeqId_11121_56	Brorin	VWC2	375567	VWC2	0.12208	0.0238629	3.12263e-07	0.106954	0.0224851	1.96827e-06	0.12153	0.0295049	3.80551e-05	0.104017	0.0303366	0.000606373
SeqId_11122_97	Maspardin	SPG21	51324	SPG21	-0.0246042	0.0220498	0.264487	-0.0166343	0.0207029	0.421701	-0.0155493	0.0270954	0.566054	0.00214836	0.0269444	0.936449
SeqId_11126_102	Triple functional domain protein	TRIO	7204	TRIO	-0.0194157	0.0226812	0.391983	-0.0200603	0.021265	0.345503	0.0106595	0.0278503	0.70191	-0.00446086	0.028346	0.874952
SeqId_11128_29	Transmembrane protein 132C:Cytoplasmic domain	T132C:CD	92293	TMEM132C	-0.0219001	0.0353188	0.535213	0.0152304	0.033118	0.6456	-0.00464332	0.043354	0.914708	-0.0106784	0.0441263	0.808783
SeqId_11129_66	Bone morphogenetic protein 15	BMP15	9210	BMP15	0.0255293	0.0277972	0.358402	0.014497	0.026088	0.578417	-0.051568	0.0340636	0.130058	0.00753797	0.0346405	0.827737
SeqId_11130_158	Voltage-dependent L-type calcium channel subunit beta-4	CACB4	785	CACNB4	0.00400881	0.0173925	0.817711	-0.00173329	0.0163983	0.915821	-0.00234231	0.02135	0.912639	-0.0024518	0.0216836	0.909974
SeqId_11134_30	Peptide chain release factor 1-like, mitochondrial	RF1ML	54516	MTRF1L	-0.0269007	0.0182921	0.141396	-0.0255914	0.0171603	0.135879	-0.0243705	0.0224703	0.278115	-0.00315959	0.0218858	0.885211
SeqId_11135_5	39S ribosomal protein L55, mitochondrial	RM55	128308	MRPL55	-0.0440908	0.0366517	0.228989	-0.023556	0.0344074	0.493584	0.0370076	0.0450192	0.411055	0.0213247	0.0456384	0.640319
SeqId_11137_43	Cytokine receptor common subunit beta:Cytoplasmic domain	IL3RB:CD	1439	CSF2RB	0.0146014	0.014528	0.314873	0.0127005	0.0136345	0.351595	0.0313527	0.017777	0.0777883	0.0169757	0.0181412	0.349401
SeqId_11138_16	Runt-related transcription factor 3	RUNX3	864	RUNX3	0.00306695	0.0208275	0.882931	-0.0184914	0.0195048	0.343107	-0.0144738	0.0254951	0.570231	0.00975973	0.0258634	0.705908
SeqId_11140_56	Collagen alpha-1(I) chain:C-term propeptide	CO1A1:C-term propeptide	1277	COL1A1	0.0227436	0.0292175	0.436319	0.0243305	0.0273937	0.374444	0.1094	0.0354979	0.00205696	0.0671784	0.0359695	0.0618112
SeqId_11142_11	Angiopoietin-related protein 1:C-Term, Fibrinogen domian	ANGL1:C-term	9068	ANGPTL1	-0.00805561	0.017139	0.638343	-0.0180951	0.0160955	0.260914	-0.000674789	0.0210465	0.974423	-0.0292975	0.0213078	0.169142
SeqId_11143_32	Noelin-3:Isoform 2, N-term	NOE3:N-term	118427	OLFM3	0.0162569	0.0137859	0.238301	0.00397484	0.0129419	0.758745	0.0214941	0.016891	0.203189	0.0235296	0.017155	0.170192
SeqId_11144_10	Beta-defensin 116	DB116	245930	DEFB116	-0.0297926	0.0253534	0.239957	-0.0355956	0.0237452	0.133857	-0.0641343	0.0310123	0.0386372	-0.0382424	0.030171	0.204969
SeqId_11145_72	UPF0606 protein KIAA1549L	K154L	25758	KIAA1549L	0.0238726	0.0164134	0.14582	-0.0147876	0.0154299	0.337875	-0.00511682	0.0201769	0.799806	-0.00643093	0.0195024	0.741588
SeqId_11146_4	T-box transcription factor TBX22	TBX22	50945	TBX22	0.00630005	0.011848	0.594907	-0.00167163	0.011141	0.880731	-0.00127913	0.0145471	0.929932	0.00727123	0.0147035	0.620937
SeqId_11147_17	Trem-like transcript 1 protein:immunoreceptor tyrosine-based inhibition motif	TRML1:ITIM	340205	TREML1	0.00564788	0.0211237	0.789183	-0.0173712	0.0201091	0.387672	-0.00308927	0.0258341	0.904815	-0.0102964	0.0263741	0.696242
SeqId_11149_3	Toll-like receptor 1:Cytoplasmic domain	TLR1:CD	7096	TLR1	0.0369419	0.0161725	0.022357	0.0215812	0.0152425	0.156819	0.0286806	0.0199268	0.150067	0.0438503	0.0200821	0.0289953
SeqId_11150_3	Collagen alpha-1(VI) chain	Collagen a1(VI)	1291	COL6A1	0.0267537	0.0276653	0.333519	0.0324117	0.0259031	0.210837	0.0590021	0.0338671	0.0814796	0.0254765	0.034491	0.460123
SeqId_11152_46	Kallikrein-13	Kallikrein 13	26085	KLK13	0.136679	0.0328226	3.12484e-05	0.0629595	0.0312491	0.0439294	0.176174	0.0401967	1.17159e-05	0.113662	0.041281	0.00589847
SeqId_11154_3	Nuclear factor erythroid 2-related factor 1	NF2L1	4779	NFE2L1	-0.039233	0.0348085	0.259695	-0.0594017	0.0325485	0.067998	-0.0733175	0.0426219	0.0853994	-0.0321509	0.0434991	0.459837
SeqId_11155_16	Collagen alpha-5(VI) chain	CO6A5	256076	COL6A5	0.0107397	0.0210522	0.609949	-0.0104168	0.0197226	0.597385	0.0253486	0.0257998	0.325848	0.0264215	0.0262364	0.313908
SeqId_11157_35	Heat shock 70 kDa protein 1A	HSP 70	3303	HSPA1A	-0.0412323	0.0116312	0.000392665	-0.0218243	0.0110272	0.0478004	-0.0499926	0.0142763	0.000462142	-0.027554	0.0146548	0.0600812
SeqId_11158_40	Bicaudal D-related protein 1	BICR1	92558	BICDL1	-0.105959	0.0336785	0.00165414	-0.0820581	0.03171	0.00966007	-0.0985833	0.0415184	0.0175753	-0.0288483	0.0394969	0.465149
SeqId_11160_56	RING finger protein 122	RN122	79845	RNF122	-0.0274645	0.0115096	0.0170218	-0.0226845	0.0108179	0.0359993	-0.0315513	0.0141573	0.0258383	-0.0333187	0.0143858	0.020554
SeqId_11161_5	Spartin	SPG20	23111	SPART	-0.0262271	0.0182184	0.149982	-0.0082799	0.0171412	0.629066	-0.0259458	0.0223679	0.246067	-0.00236134	0.0224214	0.916125
SeqId_11162_37	Equatorin	EQTN	54586	EQTN	-0.0273256	0.0363347	0.45202	-0.0346813	0.0340755	0.308782	-0.0357637	0.044568	0.422291	0.0477933	0.0444574	0.282359
SeqId_11163_7	Protein FAM162B	F162B	221303	FAM162B	-0.0139285	0.0140079	0.320061	-0.0145699	0.0133763	0.276053	-0.0298101	0.0171705	0.0825418	-0.008508	0.0175099	0.62704
SeqId_11164_7	Teneurin-2	TEN2	57451	TENM2	0.0274947	0.0242954	0.257769	0.054336	0.0226534	0.0164589	0.0154832	0.0298584	0.604072	0.0488513	0.0300306	0.103798
SeqId_11167_6	Myotubularin-related protein 1	MTMR1	8776	MTMR1	-0.0147432	0.0149334	0.323511	-0.0375398	0.0139936	0.00730417	-0.0020585	0.0183272	0.91057	0.0145258	0.0185916	0.434619
SeqId_11168_3	Multiple epidermal growth factor-like domains protein 10	MEG10	84466	MEGF10	-0.00305362	0.0239849	0.898692	-0.00691519	0.0224718	0.75829	0.0171897	0.0293684	0.558338	0.028583	0.0298699	0.338609
SeqId_11171_25	Filamin-A:Calponin Homology 2	filamin A:CH2	2316	FLNA	-0.0497996	0.0230823	0.0309684	-0.0519427	0.0216311	0.016337	-0.0716199	0.0282675	0.0112881	-0.0689738	0.0286451	0.0160456
SeqId_11173_29	Allergin-1	MILR1	284021	MILR1	0.0292439	0.0250254	0.242578	0.00973429	0.0234804	0.678457	0.00662141	0.0307632	0.829582	0.00984069	0.0313239	0.7534
SeqId_11174_8	Thrombospondin type-1 domain-containing protein 7A:Thrombospondin type-1 domain 6	THS7A:TSP type-1 domain 6	221981	THSD7A	-0.0481625	0.0361053	0.182221	-0.114728	0.0334642	0.000607191	-0.0705369	0.0442867	0.11122	0.00591937	0.0451866	0.895777
SeqId_11175_45	Lysophosphatidylcholine acyltransferase 2	PCAT2	54947	LPCAT2	0.0215193	0.0154986	0.164994	-0.00488914	0.0145695	0.737192	0.00694809	0.019055	0.715385	0.0240841	0.0193453	0.213148
SeqId_11177_16	Keratin, type II cytoskeletal 5	K2C5	3852	KRT5	0.0335481	0.0427127	0.432198	0.0168512	0.0400414	0.673869	0.0324763	0.0524467	0.535769	0.0612982	0.0531297	0.248604
SeqId_11178_21	Sushi, von Willebrand factor type A, EGF and pentraxin domain-containing protein 1:EGF-like domains 4-6	SVEP1:EGF-like domains 4-6	79987	SVEP1	-0.0427526	0.0404418	0.290448	-0.0484743	0.0379333	0.20129	0.0782933	0.0496234	0.114623	0.0199525	0.0505642	0.69314
SeqId_11179_7	Testis-specific serine/threonine-protein kinase 1	TSSK1	83942	TSSK1B	-0.0129508	0.0338369	0.701912	-0.00587103	0.0317228	0.853172	-0.133619	0.0410228	0.00112526	-0.0484366	0.0420914	0.249836
SeqId_11180_17	SWI/SNF complex subunit SMARCC1	SMRC1	6599	SMARCC1	-0.0201797	0.0264045	0.444717	-0.0173714	0.0247579	0.482899	-0.0171243	0.032024	0.592835	-0.000961828	0.0329941	0.976744
SeqId_11184_51	Chromogranin-A	CgA	1113	CHGA	0.0954224	0.0345863	0.00579845	0.0572153	0.0325945	0.0791971	0.108703	0.0425035	0.0105425	0.0859503	0.0432614	0.0469483
SeqId_11185_145	GTP cyclohydrolase 1	GCH1	2643	GCH1	-0.0164927	0.0200757	0.411347	-0.0180732	0.0188139	0.336739	-0.0252477	0.0246367	0.305458	-0.034902	0.0250067	0.162804
SeqId_11186_12	Transmembrane protein 52	TMM52	339456	TMEM52	-0.000182557	0.0192905	0.992449	-0.00382124	0.0181295	0.833063	0.0185756	0.0233731	0.426764	0.00846785	0.023984	0.724041
SeqId_11187_11	C-type lectin domain family 12 member A	CL12A	160364	CLEC12A	-0.00684803	0.0533916	0.897943	0.0339636	0.0500871	0.497715	-0.0875315	0.0652694	0.179895	-0.0264106	0.0661823	0.68985
SeqId_11190_129	ATP-dependent zinc metalloprotease YME1L1	YMEL1	10730	YME1L1	0.0120935	0.0174006	0.487055	-0.0122291	0.016323	0.453741	-0.00683698	0.0213697	0.749015	0.022082	0.0217205	0.309322
SeqId_11192_168	Tubulointerstitial nephritis antigen-like	TINAL	64129	TINAGL1	-0.0133417	0.0219789	0.543836	-0.0423776	0.0206398	0.0400527	-0.0258733	0.0269837	0.337635	-0.0315075	0.0272486	0.247561
SeqId_11193_27	Hepatocyte nuclear factor 1-alpha	HNF1A	6927	HNF1A	0.00989727	0.0328492	0.76319	-0.026611	0.0307686	0.387108	-0.0498532	0.0402379	0.21536	0.032648	0.0390858	0.403554
SeqId_11194_6	Signaling threshold-regulating transmembrane adapter 1	SIT1	27240	SIT1	0.0704054	0.0352861	0.046013	-0.00555212	0.0332611	0.867429	0.0016544	0.0434236	0.969609	0.0219363	0.0442098	0.619763
SeqId_11196_31	Collagen alpha-3(VI) chain:Bovine pancreatic trypsin inhibitor/Kunitz inhibitor domain, isoform 1	Collagen alpha-3(VI):BPTI/Kunitz inhibitor	1293	COL6A3	0.026823	0.0269551	0.31969	0.00205922	0.0252927	0.935112	0.0404545	0.0330392	0.220787	0.04995	0.0333916	0.134683
SeqId_11198_37	Cyclic AMP-responsive element-binding protein 3-like protein 1	CR3L1	90993	CREB3L1	0.00323832	0.011379	0.77596	-0.0164387	0.0107941	0.127774	-0.00756926	0.0139355	0.587016	0.0140727	0.0139083	0.311623
SeqId_11200_52	Complement component C1q receptor	C1QR1	22918	CD93	0.0664901	0.0260364	0.0106574	0.0382211	0.0245213	0.11907	0.0391266	0.0321414	0.22348	0.039195	0.0326133	0.229437
SeqId_11201_19	tRNA pseudouridine synthase A, mitochondrial	TRUA	80324	PUS1	-0.00188389	0.016944	0.911471	0.0100122	0.0162564	0.537966	-0.0164064	0.0207633	0.429432	-0.00370902	0.0211382	0.860714
SeqId_11202_70	T-box transcription factor TBX5	TBX5	6910	TBX5	0.00597527	0.0121626	0.623227	-0.0019895	0.0114102	0.861581	-0.00687151	0.0149227	0.645176	0.0046203	0.015096	0.759558
SeqId_11203_97	Pyruvate kinase PKLR	KPYR	5313	PKLR	0.0809572	0.0516239	0.116832	0.131551	0.0481544	0.00629768	0.07643	0.0633997	0.228	0.0991314	0.0639458	0.121084
SeqId_11204_80	Coxsackievirus and adenovirus receptor	CXAR	1525	CXADR	0.00537311	0.0185919	0.772579	0.00593044	0.0174386	0.7338	-0.0143179	0.0228099	0.530199	0.0178403	0.0227957	0.433852
SeqId_11205_10	Integrin beta-7	Integrin beta-7	3695	ITGB7	-0.0326702	0.0379134	0.388849	-0.0524331	0.0355019	0.1397	-0.0488946	0.0464353	0.292359	-0.0330618	0.0470393	0.482146
SeqId_11207_3	Macrophage scavenger receptor types I and II:Cytoplasmic domain	Macrophage scavenger receptor:CD	4481	MSR1	0.00252039	0.0219191	0.908457	0.0138956	0.0205254	0.498409	-0.0300433	0.0268384	0.262962	-0.00256637	0.027099	0.92455
SeqId_11208_15	N-acetylglucosamine-1-phosphodiester alpha-N-acetylglucosaminidase	NAGPA	51172	NAGPA	0.042701	0.0197353	0.0304884	0.0130633	0.0186101	0.482711	0.0789825	0.023978	0.000987882	0.031402	0.0245888	0.201572
SeqId_11212_7	Thioredoxin domain-containing protein 5	TXND5	81567	TXNDC5	-0.000961295	0.027551	0.972166	-0.00554268	0.0258987	0.830536	-0.0195627	0.0338733	0.563584	-0.00359085	0.0342105	0.916405
SeqId_11214_40	DnaJ homolog subfamily B member 9	DNJB9	4189	DNAJB9	0.0256816	0.0236566	0.277656	-0.00862366	0.02231	0.699099	0.0533881	0.0288889	0.0645952	0.0307423	0.029555	0.29826
SeqId_11215_6	Cadherin-15:Cytoplasmic domain	CAD15:CD	1013	CDH15	-0.0572137	0.0237089	0.0158141	-0.0615856	0.0221806	0.0054938	-0.0184426	0.0291734	0.527275	0.00787447	0.0295261	0.789704
SeqId_11217_16	C-terminal-binding protein 1	CTBP1	1487	CTBP1	0.00758164	0.020625	0.713176	-0.010002	0.0193772	0.605733	0.0185032	0.0252781	0.464177	0.00735558	0.025742	0.775075
SeqId_11218_84	Thiopurine S-methyltransferase	TPMT	7172	TPMT	-0.011331	0.0145062	0.434737	-0.0278489	0.0135991	0.0405746	-0.00110895	0.0178684	0.950513	-0.0108879	0.0182034	0.549755
SeqId_11219_95	Fibroblast growth factor-binding protein 3	FGFP3	143282	FGFBP3	-0.0190791	0.0233516	0.413907	-0.0807552	0.0215875	0.000183416	-0.0351018	0.0286164	0.21996	-0.0207454	0.0283442	0.464223
SeqId_11220_53	Uncharacterized protein C10orf105	CJ105	414152	C10orf105	-0.0111866	0.0113776	0.325502	-0.0200914	0.0106519	0.0592709	-0.0279105	0.0138241	0.0434891	-0.0331807	0.0141024	0.0186306
SeqId_11223_1	Transmembrane protein 154	TM154	201799	TMEM154	0.0065299	0.0130527	0.616885	-0.0100406	0.0122247	0.411454	0.0350467	0.0159318	0.027821	0.0238312	0.0160648	0.137958
SeqId_11226_16	Ubiquitin-protein ligase E3A	UBE3A	7337	UBE3A	0.0113436	0.0292574	0.698226	0.043001	0.0273705	0.116166	0.0156884	0.0359117	0.662212	0.025519	0.036409	0.483367
SeqId_11227_31	Transducin beta-like protein 2	TBL2	26608	TBL2	-0.0639667	0.0336387	0.0572256	-0.0741665	0.0316811	0.0192305	-0.0605514	0.0413727	0.143314	-0.0859009	0.041911	0.0404033
SeqId_11228_37	Protein RIC-3	RIC3	79608	RIC3	-0.0125438	0.0117239	0.284648	-0.0378731	0.0108729	0.000495322	-0.0333228	0.0143252	0.0200096	-0.0203439	0.014629	0.164331
SeqId_11229_16	Serine/threonine-protein kinase/endoribonuclease IRE1	ERN1	2081	ERN1	-0.0123584	0.028177	0.660951	-0.00556865	0.0264036	0.832961	0.00963867	0.0345787	0.78044	0.0612009	0.0336484	0.0689363
SeqId_11231_12	Adrenodoxin-like protein, mitochondrial	ADXL	112812	FDX2	0.0313116	0.0275986	0.25657	0.0012469	0.0259182	0.961629	0.0365314	0.0338922	0.281092	0.0789285	0.0343327	0.0215091
SeqId_11232_46	Transcobalamin-1	Holo-TC I	6947	TCN1	0.00943953	0.0212793	0.65733	-0.0108279	0.0199753	0.587774	-0.0101419	0.0260899	0.697476	-0.00990212	0.0265984	0.709683
SeqId_11237_49	Procollagen C-endopeptidase enhancer 1	PCOC1	5118	PCOLCE	0.112212	0.0243947	4.22767e-06	0.0805577	0.0231701	0.000507446	0.0918788	0.0303654	0.00247997	0.0529667	0.0309042	0.0865467
SeqId_11239_49	Transmembrane protease serine 6	TMPS6	164656	TMPRSS6	-0.00908162	0.0312737	0.771516	0.041141	0.0296527	0.165311	0.0205468	0.0382873	0.591511	0.0401544	0.0387946	0.300645
SeqId_11241_8	Argininosuccinate lyase	ARLY	435	ASL	-0.113365	0.0367494	0.00203686	-0.0496776	0.0348085	0.153532	-0.0503584	0.0455821	0.269253	-0.0477289	0.0459382	0.298813
SeqId_11242_33	Protein-glutamine gamma-glutamyltransferase K	TGM1	7051	TGM1	0.00224709	0.0214762	0.916668	-0.0130615	0.0201404	0.516647	-0.00474074	0.0261984	0.856403	0.0253769	0.0267765	0.343267
SeqId_11243_90	Adhesion G-protein coupled receptor F1	GPR110	266977	ADGRF1	-0.042158	0.013941	0.00249434	-0.0330444	0.0131416	0.0119201	-0.0504878	0.0171393	0.00322196	-0.0459314	0.0174744	0.00857646
SeqId_11245_43	Filamin-A:Calponin Homology 1	filamin A:CH1	2316	FLNA	-0.0226028	0.0351359	0.520031	-0.0106448	0.0332036	0.748519	0.00427075	0.043204	0.921257	-0.00580944	0.043684	0.894203
SeqId_11246_3	BPI fold-containing family B member 1	LPLC1	92747	BPIFB1	0.0703806	0.0398449	0.0773345	0.0440193	0.0375154	0.240649	0.0354738	0.0491759	0.470685	-0.0336475	0.0495971	0.497507
SeqId_11247_20	N-acetylglutamate synthase, mitochondrial	NAGS	162417	NAGS	0.0254718	0.0187601	0.174537	0.00243589	0.0176731	0.890375	0.0297371	0.0230273	0.196571	0.0470438	0.023359	0.044015
SeqId_11248_43	Uroporphyrinogen-III synthase	HEM4	7390	UROS	0.114614	0.0516105	0.0263683	0.155756	0.0480954	0.00120167	0.103947	0.0634237	0.101227	0.147619	0.0640797	0.0212404
SeqId_11252_30	Leucine-rich repeat and calponin homology domain-containing protein 4:Calponin Homology	LRCH4:CH	4034	LRCH4	-0.0279026	0.0160652	0.0824164	-0.0298923	0.0150583	0.0471322	-0.0306579	0.0197209	0.120044	-0.00831928	0.0196668	0.672287
SeqId_11254_13	Papilin	PPN	89932	PAPLN	-0.0117426	0.0144061	0.415009	-0.0285444	0.013452	0.0338422	-0.0303574	0.01764	0.085261	-0.0258532	0.0179732	0.150313
SeqId_11257_1	Dihydropteridine reductase	DHPR	5860	QDPR	-0.0286565	0.032515	0.378138	0.0487718	0.0304295	0.108984	-0.0162455	0.0399455	0.684235	0.0445386	0.0402135	0.268055
SeqId_11258_41	Mucosal addressin cell adhesion molecule 1	MAdCAM-1	8174	MADCAM1	-0.0395638	0.0118733	0.000861735	-0.0307881	0.0111989	0.00597402	-0.0383151	0.0146743	0.00902681	-0.0235825	0.0150217	0.11644
SeqId_11260_47	SUN domain-containing protein 5	SPA4L	140732	SUN5	0.0582049	0.0234392	0.0130198	0.006182	0.0221205	0.779884	0.0664431	0.0287883	0.0209996	0.060337	0.0293509	0.0398101
SeqId_11262_39	TraB domain-containing protein	TRABD	80305	TRABD	-0.00103477	0.0107747	0.923491	-0.017162	0.0100797	0.0886363	-0.0113299	0.013211	0.391108	-0.00987803	0.0134377	0.462281
SeqId_11263_57	Calsequestrin-1	CASQ1	844	CASQ1	-0.0277042	0.0107517	0.00997389	-0.0215681	0.0101055	0.0328186	-0.0109085	0.0132851	0.411584	-0.0019308	0.0134571	0.885913
SeqId_11264_33	Xanthine dehydrogenase/oxidase	XDH	7498	XDH	0.0209594	0.013502	0.120586	0.00959794	0.0127062	0.450024	0.00223866	0.016648	0.89303	0.000459809	0.0169469	0.978354
SeqId_11266_8	P-selectin glycoprotein ligand 1:Extracellular domain	SELPL:ECD	6404	SELPLG	0.0586466	0.0261635	0.024991	0.0131945	0.0248112	0.594866	-0.00178247	0.0322933	0.955982	-0.0243835	0.0327116	0.456025
SeqId_11270_17	Coiled-coil-helix-coiled-coil-helix domain-containing protein 10, mitochondrial	CHC10	400916	CHCHD10	-0.00753996	0.0261453	0.77305	0.00534587	0.0245086	0.827334	-0.0225018	0.0320555	0.482703	-0.0227201	0.032352	0.482507
SeqId_11273_176	Glutathione S-transferase theta-2B	GSTT2	653689	GSTT2B	0.0231507	0.0142813	0.105007	-0.0238722	0.0133963	0.0747488	0.00532347	0.0175151	0.761177	-0.00172065	0.0178792	0.923332
SeqId_11275_94	Low-density lipoprotein receptor-related protein 1B	LRP1B	53353	LRP1B	0.00945462	0.0224135	0.673151	0.0204487	0.0209867	0.329875	-0.00397555	0.0275147	0.885115	0.0136664	0.0279327	0.624658
SeqId_11277_23	Cyclic AMP-dependent transcription factor ATF-6 alpha	ATF6A	22926	ATF6	-0.0629064	0.0177121	0.00038289	-0.0339862	0.0167747	0.0427607	-0.0378898	0.0220023	0.0850548	-0.0517453	0.0221176	0.0193068
SeqId_11278_4	Collagen alpha-2(XI) chain	COL11A2	1302	COL11A2	0.161332	0.0399486	5.37971e-05	0.132112	0.0376314	0.00044693	0.190268	0.0491034	0.000106695	0.150304	0.0501762	0.00273974
SeqId_11279_42	Gamma-aminobutyric acid type B receptor subunit 1	GABR1	2550	GABBR1	-0.00704781	0.0226079	0.755237	-0.0258573	0.0212008	0.222602	-0.012996	0.02775	0.639553	-0.0284867	0.0281818	0.312102
SeqId_11280_6	Glutamate decarboxylase 1	DCE1	2571	GAD1	0.0244789	0.0177646	0.168217	0.0167109	0.0166881	0.316649	0.0134774	0.0218282	0.536952	0.0354429	0.0220323	0.107687
SeqId_11281_6	Growth factor receptor-bound protein 7	GRB7	2886	GRB7	-0.023064	0.0162818	0.156615	-0.0144644	0.0152773	0.343748	-0.011685	0.0200241	0.559523	0.000215219	0.0201943	0.991497
SeqId_11282_16	Macrophage scavenger receptor types I and II:Extracellular domain	Macrophage scavenger receptor:ECD	4481	MSR1	0.0851443	0.0261481	0.00112902	0.00309918	0.024817	0.900618	0.0450192	0.0324156	0.164889	0.0495508	0.032925	0.132334
SeqId_11283_13	DDB1- and CUL4-associated factor 5	DCAF5	8816	DCAF5	-0.0165881	0.0119824	0.166245	-0.0151055	0.0112345	0.178768	-0.0120762	0.0147355	0.412486	-0.00971567	0.0149683	0.516286
SeqId_11284_24	Leukocyte-associated immunoglobulin-like receptor 1	LAIR1	3903	LAIR1	0.00877676	0.0125875	0.485641	-0.0111316	0.0118076	0.345811	-0.00861416	0.0154484	0.57711	0.00388917	0.0157198	0.804594
SeqId_11285_8	Hematopoietic progenitor cell antigen CD34	CD34	947	CD34	-0.0148752	0.0160874	0.355149	-0.0176454	0.0150811	0.241988	-0.0221971	0.0197364	0.260726	-0.00930322	0.0199153	0.640401
SeqId_11286_78	Selenoprotein S	SELS	55829	SELENOS	-0.0380582	0.0183065	0.0376226	-0.0238442	0.0172402	0.166646	-0.0625048	0.0224072	0.00527903	-0.0402452	0.0228853	0.0786519
SeqId_11287_14	Cytochrome b5	Cytochrome b5	1528	CYB5A	-0.00775137	0.0293803	0.791912	0.0161243	0.0275476	0.55833	0.0447967	0.0359955	0.213313	0.0512281	0.0362585	0.157698
SeqId_11288_26	Cytosolic purine 5'-nucleotidase	5NTC	22978	NT5C2	0.00934999	0.0273588	0.732536	0.0197832	0.0256213	0.440032	0.0329941	0.0335259	0.325047	0.0566514	0.0337879	0.0936061
SeqId_11289_31	Casein kinase I isoform delta	KC1D	1453	CSNK1D	0.016019	0.0141134	0.256369	0.00392863	0.0132736	0.76725	-0.00445483	0.0173441	0.797295	-0.0126343	0.0175811	0.47237
SeqId_11292_13	Scavenger receptor class A member 3:region 2	SCAR3:region 2	51435	SCARA3	-0.0277284	0.0118421	0.0192057	-0.0133374	0.0111575	0.231941	-0.0228287	0.0145852	0.117538	-0.0153365	0.0147933	0.299869
SeqId_11293_14	Leucine-rich repeat neuronal protein 1:Cytoplasmic domain	LRRN1:CD	57633	LRRN1	-0.0109058	0.0176245	0.536058	-0.0147911	0.0165414	0.371223	-0.0393082	0.0215414	0.0680351	-0.0422727	0.0215043	0.0493245
SeqId_11294_7	Transmembrane and coiled-coil domains protein 3:region 2	TMCC3:region 2	57458	TMCC3	-0.0315591	0.0181554	0.0821615	-0.0292431	0.0170099	0.0855819	-0.0289423	0.0223188	0.194712	-0.0180695	0.0225464	0.42288
SeqId_11297_54	Neurogenic locus notch homolog protein 2	NOTC2	4853	NOTCH2	0.0359255	0.0264616	0.174576	0.0473155	0.0259576	0.0683335	0.0893375	0.0322544	0.00560941	0.0486677	0.0330517	0.140893
SeqId_11300_32	Sortilin	SORT	6272	SORT1	-0.0227416	0.0271417	0.402096	-0.0221726	0.0254483	0.383602	-0.0834087	0.0330834	0.0116968	0.0147487	0.0338433	0.662986
SeqId_11302_237	Tenascin-R	TENR	7143	TNR	-0.0145328	0.0158448	0.359038	-0.000860081	0.0148663	0.953865	-0.0120499	0.0194635	0.535849	0.00224721	0.0197091	0.909223
SeqId_11303_7	Deoxynucleoside triphosphate triphosphohydrolase SAMHD1	SAMH1	25939	SAMHD1	-0.0125315	0.0201454	0.533906	-0.0213792	0.0188548	0.256842	-0.0171761	0.0247157	0.48709	0.0366146	0.0243516	0.13269
SeqId_11307_33	NEDD4-like E3 ubiquitin-protein ligase WWP1	WWP1	11059	WWP1	-0.00963906	0.0280987	0.731566	-0.00729951	0.0264636	0.782677	-0.0285115	0.0344426	0.407785	-0.0204714	0.0350138	0.558773
SeqId_11308_8	Cyclic AMP-responsive element-binding protein 3-like protein 4	CR3L4	148327	CREB3L4	0.00845907	0.0215606	0.694807	0.015249	0.0202105	0.450544	0.00454231	0.026474	0.863771	0.00348358	0.0262695	0.894503
SeqId_11310_8	Desmoglein-3	Desmoglein-3	1830	DSG3	-0.0227113	0.0159049	0.153309	-0.0301905	0.0149002	0.0427465	-0.0311381	0.0195285	0.110825	0.000958822	0.0199273	0.961624
SeqId_11311_79	V(D)J recombination-activating protein 1	RAG-1	5896	RAG1	0.0161872	0.0141703	0.253315	0.0189124	0.013311	0.155371	0.0156068	0.0173358	0.367979	0.0253401	0.0176958	0.152148
SeqId_11312_40	Mismatch repair endonuclease PMS2	PMS2	5395	PMS2	-0.0210866	0.0189839	0.266669	-0.00192073	0.017824	0.914185	-0.0205252	0.0233215	0.378805	-0.0131935	0.023607	0.576244
SeqId_11313_100	Pterin-4-alpha-carbinolamine dehydratase	PHS	5092	PCBD1	-0.0589093	0.0296067	0.0466209	-0.0265613	0.0278502	0.340225	-0.0164152	0.0365121	0.653012	-0.00173365	0.0365196	0.962137
SeqId_11315_148	Protein phosphatase 1D	PPM1D	8493	PPM1D	-0.00944613	0.0146935	0.520302	-0.0234907	0.0137439	0.0874182	-0.0256175	0.0179953	0.154573	-0.0155105	0.0181952	0.393964
SeqId_11318_20	Apolipoprotein A-V	Apo A-V	116519	APOA5	0.0133091	0.0288371	0.644421	0.0268457	0.0270301	0.320623	0.032825	0.0353222	0.352733	-0.0259444	0.0359851	0.470924
SeqId_11319_106	Double-strand break repair protein MRE11	MRE11	4361	MRE11	0.0455087	0.0261922	0.082301	0.0493583	0.0245116	0.0440444	0.065213	0.032108	0.0422498	0.0745201	0.032502	0.0218603
SeqId_11320_29	E3 ubiquitin-protein ligase CHFR	CHFR	55743	CHFR	-0.0033583	0.00868274	0.69892	-0.00561408	0.00818939	0.493009	-0.0031648	0.0106628	0.766612	0.0113272	0.0108638	0.297109
SeqId_11324_3	Peroxidasin-like protein	PXDNL	137902	PXDNL	0.0253395	0.018049	0.16034	0.00786146	0.0169622	0.643028	-0.00600836	0.02215	0.786193	-0.0310637	0.0224153	0.1658
SeqId_11325_8	Protein BTG2	BTG2	7832	BTG2	-0.0176119	0.0180664	0.329639	-0.0174118	0.0169227	0.303527	-0.0167901	0.0221846	0.449149	-0.0146471	0.0222578	0.510495
SeqId_11327_56	Dual specificity protein kinase CLK2	CLK2	1196	CLK2	-0.0247373	0.0266004	0.352392	-0.00974376	0.0249513	0.696159	-0.00833333	0.0326912	0.798792	-0.0114346	0.0330523	0.729377
SeqId_11328_9	U6 snRNA phosphodiesterase	USB1	79650	USB1	0.0315558	0.00958099	0.000989203	0.0132962	0.00908057	0.143126	0.0293098	0.0118254	0.0131919	0.024604	0.0120354	0.040924
SeqId_11333_82	Rho GTPase-activating protein 25	RHG25	9938	ARHGAP25	-0.0527801	0.0341712	0.122448	-0.0335874	0.0320892	0.295243	-0.0561585	0.0419777	0.180956	0.00507097	0.042599	0.905244
SeqId_11334_7	Leukocyte immunoglobulin-like receptor subfamily B member 3	LIRB3	102725035	LILRB3	-0.00734117	0.0150963	0.626762	0.0236054	0.0141079	0.0942873	0.00179419	0.0185311	0.922869	0.00182396	0.0183218	0.920701
SeqId_11336_9	Fanconi anemia group F protein	FANCF	2188	FANCF	0.0323727	0.0199594	0.10482	-0.0257286	0.0187324	0.169602	0.0203781	0.0245604	0.406702	-0.00347792	0.0250221	0.889455
SeqId_11338_49	Tyrosine-protein kinase BLK	BLK	640	BLK	0.0352247	0.0179653	0.0499139	-0.000370569	0.0169116	0.982518	0.0154988	0.0221409	0.483922	0.045578	0.0224312	0.0421633
SeqId_11342_59	Plexin domain-containing protein 2:Cytoplasmic domain	PXDC2:CD	84898	PLXDC2	-0.0200678	0.0293507	0.49415	0.00885333	0.0275817	0.748221	0.00328853	0.0360448	0.927306	-0.0195721	0.0366237	0.593057
SeqId_11348_132	Prolyl 4-hydroxylase subunit alpha-2	P4HA2	8974	P4HA2	-0.0140166	0.0152821	0.359042	-0.0248626	0.0143034	0.0821699	-0.00569815	0.0187754	0.761517	-0.0379051	0.018797	0.0437424
SeqId_11350_30	E3 ubiquitin-protein ligase CHIP	CHIP	10273	STUB1	0.0116902	0.0160921	0.467562	0.0112109	0.0151366	0.458907	-0.00322784	0.0197536	0.870199	-0.0175891	0.0200861	0.381202
SeqId_11351_233	Non-homologous end-joining factor 1	NHEJ1	79840	NHEJ1	0.00729636	0.0241477	0.762533	-0.0624587	0.0224355	0.00537059	-0.0512182	0.0295358	0.082899	-0.0302673	0.0299513	0.312232
SeqId_11352_42	Titin	TITIN	7273	TTN	0.037743	0.0291105	0.194789	0.0187267	0.0273588	0.493669	0.0561449	0.0356132	0.114906	0.0198449	0.0355559	0.576754
SeqId_11353_143	Mothers against decapentaplegic homolog 2	SMAD2	4087	SMAD2	-0.0177755	0.0136863	0.194018	-0.00584091	0.0128537	0.649531	-0.0118694	0.0167618	0.47887	-0.000473915	0.0171191	0.977915
SeqId_11354_21	1-phosphatidylinositol 4,5-bisphosphate phosphodiesterase beta-1	Phospholipase C-beta-1	23236	PLCB1	-0.00699625	0.0238163	0.768942	-0.0159756	0.0224695	0.477091	0.0397243	0.0291499	0.172958	0.0166833	0.0297458	0.574892
SeqId_11355_10	Eukaryotic translation initiation factor 5A-2	IF5A2	56648	EIF5A2	0.0184592	0.0384009	0.630733	0.0562469	0.0359757	0.117942	0.0623521	0.0470474	0.185071	0.0865363	0.0473622	0.0676823
SeqId_11356_19	Protein DGCR14	DGC14	8220	ESS2	-0.0044957	0.0146345	0.758693	-0.00770283	0.0137119	0.574277	0.0195117	0.0179008	0.275717	0.013334	0.0182322	0.464567
SeqId_11360_39	Ribonucleoside-diphosphate reductase large subunit	RRM1	6240	RRM1	0.204152	0.0635271	0.00131072	0.246346	0.0593517	3.31583e-05	0.120735	0.0786275	0.124653	0.140986	0.0793458	0.0755912
SeqId_11361_73	Thymidine phosphorylase	TP	1890	TYMP	-0.00276494	0.0189103	0.883753	-0.00328071	0.0177464	0.853334	-0.00357284	0.0232363	0.877798	-0.0112181	0.0235901	0.634402
SeqId_11363_58	Aquaporin-4	AQP4	361	AQP4	-0.00593599	0.0171806	0.729715	-0.00563802	0.0160958	0.72613	-0.0158235	0.0210747	0.452754	0.00187814	0.0214587	0.930256
SeqId_11364_18	Mitofusin-1	MFN1	55669	MFN1	-0.00847668	0.0186122	0.648794	-0.0126936	0.0174463	0.46687	0.00525375	0.0228528	0.818173	0.00279059	0.0230266	0.903541
SeqId_11365_17	Teneurin-4	TEN4	26011	TENM4	0.0111006	0.0123779	0.36982	-0.00258648	0.0116186	0.823836	0.0164502	0.0151846	0.278653	0.000374241	0.0154426	0.980666
SeqId_11368_32	Adenylate kinase 2, mitochondrial	KAD2	204	AK2	-0.077046	0.0297123	0.00951244	-0.0484876	0.0281039	0.0844737	-0.0919063	0.0364799	0.0117566	-0.0756438	0.0369518	0.0406486
SeqId_11369_23	Alcohol dehydrogenase class-3	ADHX	128	ADH5	-0.0322718	0.0323918	0.319107	0.0324612	0.0305116	0.287375	0.00610762	0.0398113	0.878072	0.0377763	0.040466	0.350545
SeqId_11370_20	72 kDa inositol polyphosphate 5-phosphatase	INP5E	56623	INPP5E	0.0169854	0.0143029	0.235011	0.00626821	0.0134552	0.641318	-0.00781082	0.0176061	0.657302	-0.0230545	0.0178787	0.197227
SeqId_11371_1	Probable G-protein coupled receptor 101	GP101	83550	GPR101	0.00520754	0.020567	0.800114	-0.00629037	0.0192688	0.744081	-0.0217169	0.0252232	0.389244	0.00929455	0.0256872	0.717475
SeqId_11372_2	Zinc finger protein 18	ZNF18	7566	ZNF18	-0.0331528	0.0145581	0.0227699	-0.0122345	0.0137115	0.372243	-0.0278298	0.0179289	0.120607	-0.00349514	0.0181948	0.847667
SeqId_11375_49	Forkhead box protein L2	FOXL2	668	FOXL2	0.0336118	0.0184125	0.0679271	-3.41247e-05	0.0173434	0.99843	-0.00974944	0.0223407	0.662547	-0.0264491	0.0230649	0.251495
SeqId_11377_19	Alcohol dehydrogenase class 4 mu/sigma chain	ADH7	131	ADH7	0.04901	0.0279915	0.079965	0.0253105	0.0262982	0.335829	-0.00881446	0.0344746	0.798198	-0.0311412	0.0350408	0.374159
SeqId_11378_37	Tyrosine-protein kinase SYK:Src Homology domain	KSYK:SH2, 1 and 2	6850	SYK	-0.0529629	0.0351477	0.131845	-0.0334688	0.0331108	0.312106	-0.0620954	0.0431511	0.150144	-0.0426833	0.0435746	0.327311
SeqId_11380_84	RNA-binding protein 24	RBM24	221662	RBM24	-0.0244959	0.01844	0.184042	-0.0284661	0.0172574	0.0990444	-0.00587295	0.0226801	0.795676	-0.00570994	0.0230119	0.804034
SeqId_11381_56	Ribose-phosphate pyrophosphokinase 1	PRPS1	5631	PRPS1	0.0623981	0.0274764	0.0231489	0.0567182	0.0257645	0.0277071	0.0708517	0.033753	0.0358061	0.0606263	0.0343394	0.0774799
SeqId_11382_5	Biliverdin reductase A	BIEA	644	BLVRA	0.0359739	0.0484831	0.458095	0.111967	0.0451318	0.0131056	0.0268196	0.0595243	0.652303	0.0780669	0.0600637	0.193692
SeqId_11383_41	Keratin, type II cytoskeletal 7	Keratin 7	3855	KRT7	-0.0175684	0.0244494	0.472411	-0.024316	0.0229259	0.288856	-0.0475865	0.0299667	0.11229	-0.0647621	0.0302454	0.0322561
SeqId_11387_3	Cyclic AMP-dependent transcription factor ATF-6 beta	ATF6B	1388	ATF6B	-0.0385858	0.0201051	0.054958	-0.0495907	0.0188457	0.00850317	0.0078168	0.0247447	0.75208	-0.00684415	0.0251843	0.785804
SeqId_11388_75	WAP four-disulfide core domain protein 2	HE4	10406	WFDC2	0.0873317	0.0244026	0.000345201	0.0107323	0.023232	0.644109	0.0740996	0.0301894	0.0141085	0.0534581	0.0307686	0.0823128
SeqId_11390_24	Carbonic anhydrase-related protein	Carbonic Anhydrase VIII	767	CA8	0.0280892	0.0205293	0.171234	0.0190158	0.0192812	0.324019	0.0198252	0.0251756	0.431002	0.0401191	0.0255411	0.116236
SeqId_11391_69	Mevalonate kinase	MVK	4598	MVK	-0.0281516	0.0241154	0.243061	-0.00696441	0.0227445	0.759451	0.017668	0.0295818	0.550334	0.0351991	0.0299513	0.23991
SeqId_11395_5	Protein-tyrosine kinase 2-beta:4.1 protein, ezrin, radixin, moesin domain	FAK2:FERM	2185	PTK2B	-0.0107783	0.0204607	0.598344	-0.00547018	0.0192487	0.776269	-0.0133204	0.025113	0.595821	-0.00264523	0.0254886	0.917343
SeqId_11396_39	Dynein intermediate chain 1, axonemal	DNAI1	27019	DNAI1	-0.00411808	0.0129745	0.750941	-0.00440769	0.0121594	0.716983	-0.00464968	0.0159156	0.770175	0.000512338	0.0161333	0.974666
SeqId_11401_181	E3 ubiquitin-protein ligase RNF146	RN146	81847	RNF146	0.0248115	0.0127726	0.0520698	-0.000446155	0.0120303	0.970416	0.00327371	0.0157491	0.835333	0.0205355	0.0158556	0.195265
SeqId_11402_17	Histone-lysine N-methyltransferase 2C	KMT2C	58508	KMT2C	-0.0106657	0.0260618	0.682359	-0.0201012	0.0244193	0.410411	-0.0405486	0.03193	0.204113	-0.0185351	0.0325621	0.569204
SeqId_11405_150	Caspase recruitment domain-containing protein 9	CARD9	64170	CARD9	-0.027899	0.0212142	0.188474	-0.0488246	0.0197731	0.0135399	-0.00939673	0.0260865	0.718687	-0.0017834	0.0260714	0.945464
SeqId_11406_82	Isobutyryl-CoA dehydrogenase, mitochondrial	ACAD8	27034	ACAD8	-0.0244221	0.0164494	0.137629	-0.0195124	0.0154437	0.206425	-0.031495	0.0201893	0.118763	-0.00862077	0.0206123	0.675776
SeqId_11407_57	Phospholipid scramblase 3	PLS3	57048	PLSCR3	-0.00523451	0.0150078	0.727251	0.0044277	0.0140695	0.752989	-0.0112936	0.0183936	0.539217	0.0132377	0.0187403	0.479954
SeqId_11416_23	F-box/LRR-repeat protein 4:Leucine-rich repeats 4 and 5	FBXL4:LRR4 and LRR5	26235	FBXL4	-0.0166021	0.0127835	0.194044	-0.0337295	0.0119144	0.00464035	-0.0286066	0.0156401	0.0673921	0.00619028	0.0159445	0.697838
SeqId_11421_10	EH domain-containing protein 4	EHD4	30844	EHD4	-0.0452462	0.019986	0.0235802	-0.0228786	0.018846	0.224756	-0.0413296	0.024619	0.0931969	-0.0395021	0.0250698	0.115099
SeqId_11422_2	Homeobox protein DLX-3	DLX3	1747	DLX3	0.00981594	0.0159772	0.538968	-0.0110224	0.0149694	0.46153	0.0235201	0.0195247	0.228345	0.0441231	0.0197789	0.0256932
SeqId_11424_4	Fumarylacetoacetase	FAAA	2184	FAH	-0.0556355	0.026518	0.0359028	-0.00489051	0.0249777	0.84477	0.00700651	0.0327163	0.830423	0.0154156	0.0328238	0.638608
SeqId_11425_31	RUN and FYVE domain-containing protein 1	RUFY1	80230	RUFY1	-0.0140363	0.0157707	0.373453	-0.010804	0.0148167	0.465895	-0.0282975	0.0193237	0.143086	-0.00917118	0.0196277	0.640316
SeqId_11428_31	PDZ and LIM domain protein 1	PDLI1	9124	PDLIM1	-0.0881075	0.0388064	0.0231813	-0.0749805	0.0367165	0.041137	-0.085469	0.0477233	0.0733048	-0.0846805	0.0480618	0.0780846
SeqId_11429_80	Heterogeneous nuclear ribonucleoproteins C1/C2	hnRNP C1/C2	3183	HNRNPC	-0.0206701	0.0173509	0.233537	-0.0247478	0.0162635	0.128089	-0.0222883	0.0213147	0.29571	-0.0160773	0.0215934	0.456547
SeqId_11431_235	ATP-dependent DNA helicase Q1	RECQ1	5965	RECQL	-0.0053594	0.0355036	0.880012	0.0194503	0.0333182	0.559373	-0.0650894	0.0434935	0.134515	-0.0125358	0.0443893	0.777633
SeqId_11432_11	Polyglutamine-binding protein 1	PQBP1	10084	PQBP1	0.0204612	0.0185513	0.270047	0.0133429	0.0174034	0.443269	-0.0234986	0.0227791	0.302264	-0.00768812	0.0231441	0.73975
SeqId_11433_11	Tectonic-2	TECT2	79867	TCTN2	0.0100073	0.020483	0.625151	-0.0240068	0.0191598	0.210214	0.0272521	0.0251066	0.277719	0.0222248	0.025554	0.384455
SeqId_11436_6	Alpha-internexin	AINX	9118	INA	-0.0397275	0.0259377	0.125609	-0.0489245	0.024266	0.0437817	-0.0334337	0.0318858	0.294388	-0.0199981	0.0323895	0.536955
SeqId_11438_6	DnaJ homolog subfamily B member 2	DNJB2	3300	DNAJB2	-0.00380096	0.0294565	0.897329	0.0358056	0.0275465	0.193662	-0.0289317	0.0361346	0.423325	0.0189453	0.0364951	0.603679
SeqId_11439_88	Rhophilin-2	RHPN2	85415	RHPN2	-0.052166	0.0204966	0.0109246	-0.0083294	0.0193724	0.667223	-0.0360163	0.0253002	0.154575	-0.0130023	0.0241784	0.59074
SeqId_11440_58	Suppressor of cytokine signaling 3	SOCS-3	9021	SOCS3	-0.00780792	0.0201779	0.69879	0.00656593	0.0189672	0.729212	-0.00628828	0.0244398	0.79695	0.0172315	0.0251869	0.493882
SeqId_11441_11	Glycogen phosphorylase, liver form	PYGL	5836	PYGL	-0.103402	0.0370751	0.00528731	-0.097715	0.0347582	0.00493449	-0.0359186	0.0457175	0.432064	0.0151365	0.046382	0.744164
SeqId_11442_1	Delta and Notch-like epidermal growth factor-related receptor:Cytoplasmic domain	DNER:CD	92737	DNER	0.000185626	0.0217249	0.993183	-0.0183841	0.0203756	0.366919	-0.0303178	0.0264644	0.251958	-0.00476157	0.0270423	0.860233
SeqId_11444_49	DNA-directed RNA polymerase III subunit RPC6	RPC6	10621	POLR3F	0.006057	0.0169285	0.720494	-0.00286242	0.0158903	0.857046	-0.0157518	0.0205257	0.442834	0.0103025	0.0211603	0.626345
SeqId_11448_34	Galactokinase	GALK1	2584	GALK1	-0.0288213	0.0319023	0.366301	-0.0173151	0.0300394	0.564336	-0.0311596	0.0391401	0.425971	0.0035686	0.0397188	0.928409
SeqId_11450_110	Protein disulfide-isomerase	Protein disulfide-isomerase	5034	P4HB	0.0243411	0.0205941	0.237228	0.018949	0.0193224	0.326753	0.0456015	0.0252339	0.0707385	0.0465712	0.0255139	0.0679516
SeqId_11454_87	Eukaryotic translation initiation factor 3 subunit G	EIF3G	8666	EIF3G	-0.0439621	0.0279531	0.115787	-0.0171052	0.0262983	0.515415	-0.0582405	0.0342961	0.0894763	-0.0217167	0.0349156	0.533957
SeqId_11456_2	Melanoma-associated antigen B10	MAGBA	139422	MAGEB10	-0.00337074	0.0198801	0.865361	0.00959381	0.0186208	0.606399	0.00681685	0.0244008	0.779961	0.00852239	0.0246628	0.729676
SeqId_11458_30	Poly(rC)-binding protein 1	PCBP1	5093	PCBP1	0.00765716	0.0293315	0.79405	0.0525221	0.0274786	0.0559558	0.00157269	0.0359869	0.965142	0.0196243	0.0364743	0.590556
SeqId_11459_81	RNA polymerase II elongation factor ELL	ELL	8178	ELL	-0.00186697	0.0112716	0.868445	-0.00523593	0.0105655	0.620197	-0.0106361	0.0138171	0.441429	0.00946121	0.0140097	0.499464
SeqId_11462_8	RNA binding protein fox-1 homolog 2	RBM9	23543	RBFOX2	-0.033845	0.0232719	0.145856	-0.0325005	0.0219952	0.13951	-0.0222651	0.0286073	0.436391	-0.0190004	0.0287678	0.508949
SeqId_11464_9	Transcription factor RelB	RELB	5971	RELB	-0.0124166	0.0157214	0.429651	-0.0284126	0.0146768	0.0528827	-0.018299	0.019289	0.342786	0.00918711	0.0195149	0.637802
SeqId_11465_4	Probable G-protein coupled receptor 135	GP135	64582	GPR135	-0.00262063	0.0274357	0.923903	-0.0187275	0.0256913	0.466036	-0.00120979	0.033671	0.971338	0.00360167	0.0342771	0.916316
SeqId_11468_15	Probable RNA-binding protein 19	RBM19	9904	RBM19	-0.0515829	0.0331196	0.119358	-0.0416944	0.0311464	0.180682	-0.0755258	0.0406317	0.0630574	-0.0109401	0.0411789	0.790492
SeqId_11476_43	Vacuolar protein sorting-associated protein 4A	VPS4A	27183	VPS4A	0.0317138	0.0348375	0.362646	0.072998	0.032508	0.0247335	0.0288715	0.0427787	0.499737	0.039272	0.0431978	0.363287
SeqId_11480_1	Aldehyde dehydrogenase, dimeric NADP-preferring	Aldehyde dehydrogenase, class 3	218	ALDH3A1	0.0139165	0.0155434	0.37061	-0.00539946	0.0146072	0.711649	-0.001769	0.0190668	0.926079	-0.00124255	0.0191489	0.948263
SeqId_11481_25	Hepatitis A virus cellular receptor 2	TIMD3	84868	HAVCR2	0.119461	0.0610948	0.0505431	0.0796139	0.0575039	0.166207	0.0243217	0.0750677	0.74594	0.0529217	0.0759599	0.485987
SeqId_11486_26	Zinc finger protein 174	ZN174	7727	ZNF174	-0.0419708	0.0237726	0.0774776	0.0107174	0.0223724	0.631906	-0.0291294	0.0292451	0.319228	-0.0397721	0.0297566	0.18136
SeqId_11487_4	Testican-1	Testican-1	6695	SPOCK1	-0.0319516	0.0160568	0.0466007	-0.0400506	0.0149934	0.00755795	-0.025713	0.0197594	0.193154	-0.016848	0.0201187	0.402352
SeqId_11490_42	Ubiquitin-like protein 4A	UBL4A	8266	UBL4A	0.018521	0.0254649	0.467034	0.0319524	0.023839	0.180134	0.00728908	0.0312587	0.815617	0.0308036	0.0316417	0.330299
SeqId_11493_169	Dynein light chain 2, cytoplasmic	DYL2	140735	DYNLL2	-0.0191593	0.040147	0.633199	0.0514438	0.037573	0.170946	-0.0197444	0.0492802	0.688673	0.0247978	0.04975	0.618168
SeqId_11494_4	RNA polymerase II elongation factor ELL2	ELL2	22936	ELL2	0.0554732	0.0191407	0.00375331	0.0450813	0.0181332	0.0129143	0.0756091	0.0234344	0.00125351	0.0623161	0.0237364	0.00865631
SeqId_11510_31	Apolipoprotein L1	Apo L1	8542	APOL1	-0.00459312	0.0148652	0.757333	0.0114022	0.0139463	0.413598	0.00988726	0.0182618	0.58822	-0.00270733	0.0184987	0.883643
SeqId_11510_51	Apolipoprotein L1	Apo L1	8542	APOL1	-0.0159148	0.0222995	0.475421	-0.0165664	0.0210342	0.430936	-0.00806965	0.027396	0.768333	-0.0264139	0.0277036	0.340364
SeqId_11513_92	ADP-ribosyl cyclase/cyclic ADP-ribose hydrolase 1	CD38	952	CD38	0.00596702	0.0130544	0.647606	0.00685438	0.0122348	0.575317	0.00806695	0.0160033	0.614205	0.0151936	0.0162098	0.348601
SeqId_11514_196	CD59 glycoprotein	CD59	966	CD59	0.0636876	0.0220256	0.00383372	0.029472	0.0208174	0.156853	0.0687059	0.0271171	0.0112875	0.0309285	0.0277829	0.265614
SeqId_11516_7	Fatty acid-binding protein, liver	FABPL	2168	FABP1	0.0744039	0.0266469	0.00523478	0.0212075	0.0255422	0.406374	0.0392694	0.032961	0.233501	0.0137349	0.0334893	0.681711
SeqId_11530_37	Porphobilinogen deaminase	HEM3	3145	HMBS	0.0787397	0.0435578	0.0706522	0.124961	0.0405661	0.00206695	0.0806544	0.05345	0.131307	0.113266	0.0539044	0.0356204
SeqId_11531_24	V-type immunoglobulin domain-containing suppressor of T-cell activation:Cytoplasmic domain	GI24:CD	64115	VSIR	-0.036782	0.0214479	0.0863546	-0.0419123	0.0200672	0.0367439	-0.0226989	0.0263897	0.389712	-0.00538416	0.0268045	0.840802
SeqId_11534_6	Leucine-rich repeat, immunoglobulin-like domain and transmembrane domain-containing protein 3	LRIT3	345193	LRIT3	0.0473398	0.0165444	0.00421813	-0.0155828	0.0156438	0.319201	0.0337928	0.0203787	0.0972682	0.0218235	0.0206603	0.29083
SeqId_11536_9	Histone H2A deubiquitinase MYSM1	MYSM1	114803	MYSM1	-0.000207811	0.0185924	0.991082	0.00628074	0.0174762	0.719305	0.00838272	0.0228195	0.713358	0.0136381	0.0232146	0.55688
SeqId_11537_12	Transferrin receptor protein 2	TFR2	7036	TFR2	-0.00723394	0.0160743	0.652687	0.00237361	0.0150771	0.874905	-0.0254723	0.0196855	0.19568	0.0100908	0.0200592	0.61493
SeqId_11538_216	Malonyl-CoA decarboxylase, mitochondrial	DCMC	23417	MLYCD	-0.0308631	0.0182621	0.0910265	-0.0285872	0.017152	0.0955738	0.0163212	0.0224991	0.468197	-0.0156358	0.0228095	0.493032
SeqId_11539_4	ATP synthase subunit f, mitochondrial	ATPK	9551	ATP5MF	-0.0195798	0.0205156	0.339888	0.00674603	0.0192478	0.725976	-0.0107198	0.0252081	0.670652	-0.00918134	0.0252336	0.715967
SeqId_11540_37	Forkhead box protein O3	FOXO3A	2309	FOXO3	0.043564	0.0249697	0.0810413	0.0587302	0.0233081	0.0117444	0.0301012	0.030674	0.326432	0.0596132	0.0310483	0.0548562
SeqId_11542_11	Transmembrane protein 230	TM230	29058	TMEM230	0.00178582	0.0159389	0.910791	0.0010682	0.014947	0.943027	-0.00164984	0.0195433	0.932723	0.0159494	0.0198351	0.421339
SeqId_11543_84	LIM domain and actin-binding protein 1	LIMA1	51474	LIMA1	-0.00758644	0.018372	0.679655	-0.0113599	0.0172167	0.50937	-0.0171993	0.0225376	0.44538	0.00488907	0.0229382	0.831217
SeqId_11544_39	PHD finger protein 3	PHF3	23469	PHF3	-0.0064023	0.0231778	0.782375	-0.0140384	0.0217145	0.517957	-0.0106429	0.0284406	0.708243	0.0140974	0.0287978	0.624467
SeqId_11545_9	Tumor necrosis factor receptor superfamily member 14	HVEM	8764	TNFRSF14	-0.0424205	0.0164793	0.0100479	-0.0199416	0.0155494	0.199678	0.00751682	0.020407	0.712615	0.0261514	0.0206773	0.205965
SeqId_11546_7	Cytoglobin	CYGB	114757	CYGB	0.0188021	0.0237682	0.428908	-0.00217028	0.022293	0.922447	-0.0130668	0.0291769	0.654263	-0.00692684	0.0296344	0.815184
SeqId_11548_84	M-phase inducer phosphatase 1	MPIP1	993	CDC25A	-0.0269259	0.0379755	0.478304	-0.0355367	0.0356158	0.318386	-0.0410123	0.0465952	0.378761	-0.00274369	0.0474823	0.953921
SeqId_11549_6	Insulin gene enhancer protein ISL-1	ISL1	3670	ISL1	0.0216726	0.0126461	0.086571	0.0147997	0.0121047	0.221465	0.0136238	0.0158559	0.390217	0.0235021	0.0159673	0.141051
SeqId_11551_16	SWI/SNF-related matrix-associated actin-dependent regulator of chromatin subfamily E member 1-related	HM20B	10362	HMG20B	-0.00802289	0.0178813	0.653666	-0.016092	0.0169813	0.343317	-0.0507044	0.0217582	0.019787	-0.0495227	0.0220441	0.0246703
SeqId_11556_19	ADP-ribosylation factor GTPase-activating protein 1	ARFG1	55738	ARFGAP1	-0.0303097	0.0209934	0.148802	-0.0389526	0.0197913	0.0490486	-0.023741	0.0258525	0.358448	-0.00677213	0.026158	0.795718
SeqId_11557_3	E3 ubiquitin-protein ligase SMURF1	SMUF1	57154	SMURF1	-0.0034385	0.0216026	0.873534	0.0350054	0.0201853	0.0828817	-0.00447755	0.0265152	0.865901	0.0241875	0.0267037	0.365056
SeqId_11560_76	Nuclear factor of activated T-cells, cytoplasmic 4	NFAC4	4776	NFATC4	0.000610406	0.0107332	0.954648	-0.0177886	0.010044	0.07655	-0.0179934	0.013145	0.17105	-0.0281579	0.0132967	0.0342039
SeqId_11562_9	DNA polymerase epsilon subunit 2	DPOE2	5427	POLE2	0.00567589	0.0131685	0.666454	0.0147736	0.0123451	0.231416	-0.00869472	0.0161552	0.590439	-0.00401426	0.0164199	0.806862
SeqId_11563_51	Synaptotagmin-like protein 4:Ca2+-dependent membrane-targeting module 2	SYTL4:C2 2	94121	SYTL4	-0.0203916	0.0160512	0.203937	-0.0201393	0.0150537	0.180953	-0.01479	0.0197413	0.453741	0.00716197	0.0200297	0.720667
SeqId_11565_58	Zinc finger protein 23	ZNF23	7571	ZNF23	0.0263352	0.0263607	0.317779	0.0199002	0.0255	0.435156	-0.00393832	0.0323932	0.903233	0.0513187	0.0327582	0.11721
SeqId_11566_48	Keratin, type II cytoskeletal 72	Keratin 72	140807	KRT72	0.0145614	0.0192243	0.44878	0.000367633	0.0180473	0.983748	0.0137612	0.023605	0.559907	0.0100715	0.0240516	0.675402
SeqId_11567_23	Zinc finger protein 10	ZNF10	7556	ZNF10	-0.00853149	0.0131568	0.516697	-0.015223	0.0123469	0.217595	-0.0273586	0.0161273	0.0898078	-0.0144772	0.0164107	0.377679
SeqId_11570_94	B-cell receptor-associated protein 29	BAP29	55973	BCAP29	-0.000633232	0.0193442	0.973886	-0.019807	0.0180981	0.273769	0.0145998	0.0235454	0.535212	0.0228699	0.0239444	0.339516
SeqId_11572_4	Dynamin-2	DYN2	1785	DNM2	0.0396776	0.0373139	0.287624	0.0747955	0.0349627	0.0324118	0.0340691	0.0458359	0.45731	0.0397911	0.0462411	0.389506
SeqId_11573_3	Serine/arginine-rich splicing factor 6	SRSF6	6431	SRSF6	-0.00916714	0.0273039	0.737064	-0.00856508	0.0255991	0.737938	-0.0760286	0.0332591	0.0222572	-0.0442023	0.0339149	0.192462
SeqId_11582_63	DnaJ homolog subfamily A member 2	DNJA2	10294	DNAJA2	0.0146904	0.0233901	0.529965	0.0220905	0.0219044	0.313216	0.0373937	0.0286371	0.191627	0.0526792	0.0289945	0.0692369
SeqId_11586_2	Leucine-rich repeat neuronal protein 1:Extracellular domain	LRRN1:ECD	57633	LRRN1	-0.021007	0.0146457	0.151473	-0.0268302	0.0137611	0.0512107	-0.0360142	0.0179572	0.0449034	-0.0294377	0.0182472	0.106684
SeqId_11587_5	MAX gene-associated protein	MGAP	23269	MGA	-0.0279682	0.0168823	0.0975895	0.000645788	0.0159125	0.967628	-0.0533252	0.0206262	0.00972899	-0.0187318	0.0211486	0.375767
SeqId_11590_5	Probable RNA-binding protein 23	RBM23	55147	RBM23	-0.0256478	0.0292726	0.380938	-0.00702532	0.0274521	0.798019	-0.0666433	0.0358113	0.0627504	-0.00824626	0.0363566	0.820567
SeqId_11591_43	Protein regulator of cytokinesis 1	PRC1	9055	PRC1	0.0224952	0.0134741	0.0950165	-0.0349757	0.0125602	0.0053587	-0.00422178	0.0165927	0.799159	0.00766122	0.0168542	0.649427
SeqId_11592_1	ELAV-like protein 1	ELAV1	1994	ELAVL1	-0.0440181	0.0252194	0.080914	-0.0470235	0.0236011	0.0463238	-0.0574841	0.0309373	0.0631568	-0.0540218	0.0314947	0.0862969
SeqId_11593_21	C-X-C motif chemokine 9	MIG	4283	CXCL9	-0.00356726	0.00837553	0.67017	-0.00222271	0.00789034	0.778174	-0.0106749	0.0102671	0.298469	-0.00492228	0.0104474	0.637534
SeqId_11596_47	Zinc finger protein 75D	ZN75D	7626	ZNF75D	0.0101519	0.0169274	0.548685	-0.0203684	0.0158868	0.199811	-0.00199483	0.0207936	0.923572	0.00209976	0.021114	0.920782
SeqId_11601_26	ATP-dependent RNA helicase DHX8	DHX8	1659	DHX8	-0.0406068	0.0197209	0.0394868	-0.0152589	0.0185588	0.410969	-0.0690305	0.0240916	0.0041656	-0.0449174	0.0246209	0.0680978
SeqId_11602_12	Copine-1:Von Willebrand factor type A domain	CPNE1:VWFA	8904	CPNE1	-0.0234762	0.0162959	0.149693	-0.0268187	0.0152488	0.078622	-0.0195295	0.020028	0.329505	-0.00120424	0.0203548	0.952823
SeqId_11606_22	DnaJ homolog subfamily B member 6	DNJB6	10049	DNAJB6	0.0202885	0.0275219	0.461016	0.044846	0.0257229	0.0812585	0.0179919	0.0338039	0.594558	0.0371599	0.0342151	0.277448
SeqId_11607_15	Bromodomain-containing protein 1	BRD1	23774	BRD1	-0.0152918	0.0159499	0.337691	-0.0321334	0.0149624	0.0317449	-0.0287445	0.0195503	0.141486	-0.0381332	0.0198548	0.0547812
SeqId_11608_5	Microtubule-associated proteins 1A/1B light chain 3B	MLP3B	81631	MAP1LC3B	0.0448412	0.0250581	0.0735361	0.0426115	0.0235766	0.0707059	0.0283414	0.0308437	0.358163	0.0529097	0.0309009	0.0868533
SeqId_11615_16	Dual adapter for phosphotyrosine and 3-phosphotyrosine and 3-phosphoinositide	DAPP1	27071	DAPP1	-0.052555	0.0505305	0.29831	-0.0274172	0.0477429	0.565787	-0.075957	0.0619684	0.220297	-0.0683853	0.0628358	0.276455
SeqId_11616_9	Heat shock factor protein 1	HSF1	3297	HSF1	-0.00567523	0.023193	0.806692	0.0188346	0.0217319	0.386117	-0.0380618	0.0284072	0.180289	-0.0165721	0.0288989	0.56634
SeqId_11617_1	Integrin alpha-L	LFA-1 alpha-L chain	3683	ITGAL	-0.0232331	0.015042	0.122454	0.000193572	0.0141646	0.989097	-0.0446601	0.0184002	0.015218	-0.0331288	0.0178663	0.0637014
SeqId_11618_83	Transcriptional activator Myb	MYB	4602	MYB	0.0240227	0.0150878	0.11134	0.00388318	0.0141864	0.784296	0.0231317	0.0185471	0.212328	0.0348144	0.0180749	0.0540898
SeqId_11626_7	Ubiquitin-conjugating enzyme E2 variant 1	UB2V1	387522	UBE2V1	0.0195636	0.0457274	0.668774	0.0941256	0.0425985	0.0271331	0.0162498	0.0561077	0.772109	0.0666955	0.0564909	0.237745
SeqId_11629_36	TNF receptor-associated factor 4	TRAF4	9618	TRAF4	0.0440134	0.0178449	0.0136464	0.0130733	0.0168496	0.437818	0.0378504	0.0219616	0.0848022	0.0334095	0.0222466	0.133154
SeqId_11633_89	Activator of 90 kDa heat shock protein ATPase homolog 1	AHSA1	10598	AHSA1	-0.0140287	0.0180758	0.437688	0.0184024	0.0169301	0.277053	-0.0186336	0.0221674	0.400581	0.0104034	0.0224205	0.64264
SeqId_11634_32	Regulator of G-protein signaling 10	RGS10	6001	RGS10	-0.00346063	0.0362249	0.923892	0.0446895	0.0341044	0.190069	-0.0122608	0.0444533	0.782692	-0.00527632	0.0448989	0.906451
SeqId_11638_42	Beta-1,3-galactosyltransferase 2	B3GT2	8707	B3GALT2	-0.0258533	0.0137031	0.0592048	-0.0135369	0.0128953	0.29383	0.0044764	0.0168896	0.79098	-0.0157759	0.0171675	0.358125
SeqId_11643_73	E3 ubiquitin-protein ligase DTX3L	DTX3L	151636	DTX3L	0.00516319	0.0143264	0.71855	-0.015996	0.0136023	0.239604	-0.00890798	0.017835	0.61745	-5.94747e-06	0.018174	0.999739
SeqId_11645_9	Prolyl 4-hydroxylase subunit alpha-1	P4HA1	5033	P4HA1	-0.0165206	0.0114862	0.150348	-0.0261406	0.0107555	0.015081	-0.0286531	0.0140509	0.0414262	-0.0268881	0.0143171	0.0603758
SeqId_11646_4	Carbohydrate sulfotransferase 9	Carbohydrate sulfotransferase 9	83539	CHST9	-0.0395725	0.0247935	0.110471	-0.0245791	0.0233779	0.293084	0.00149922	0.030521	0.960823	-0.00423093	0.0307657	0.890619
SeqId_11647_6	Frizzled-10:Cytoplasmic domain	Frizzled-10:CD	11211	FZD10	-0.0646954	0.020687	0.00176395	-0.0329981	0.019541	0.091285	-0.058152	0.0255291	0.0227342	-0.0279597	0.0261315	0.284637
SeqId_11649_3	Stromal membrane-associated protein 1	SMAP1	60682	SMAP1	-0.0537891	0.0295888	0.0690812	-0.0474134	0.0279798	0.0901594	-0.0552511	0.0363352	0.128361	-0.0481273	0.0369338	0.192551
SeqId_11651_24	Protein argonaute-1	AGO1	26523	AGO1	0.0132649	0.0182157	0.466485	0.034192	0.0170281	0.0446462	0.0100719	0.0223327	0.651995	0.0289419	0.0226027	0.200383
SeqId_11653_69	Sodium- and chloride-dependent glycine transporter 1	SC6A9	6536	SLC6A9	0.024428	0.0155682	0.116625	0.0123255	0.0146156	0.399054	0.067627	0.018875	0.000339828	0.0608649	0.0192516	0.00156928
SeqId_11654_77	Neurensin-1	NRSN1	140767	NRSN1	-0.00383088	0.0139161	0.783098	0.000313566	0.0130567	0.98084	0.00698178	0.0170632	0.682414	-0.00110166	0.0173747	0.949443
SeqId_11656_110	Ena/VASP-like protein	EVL	51466	EVL	0.00338387	0.0208835	0.871278	-0.0174826	0.019555	0.371311	-0.0395944	0.0255592	0.121352	0.0124139	0.0260296	0.633422
SeqId_11657_86	Suppressor of cytokine signaling 7	SOCS7	30837	SOCS7	-0.00368732	0.0114254	0.7469	-0.00961319	0.0107209	0.369892	-0.02494	0.0139705	0.074231	-0.0141595	0.0142492	0.320367
SeqId_11659_31	Clathrin interactor 1	EPN4	9685	CLINT1	-0.0535922	0.0352382	0.128297	-0.048106	0.0331249	0.14643	-0.0637783	0.0432736	0.140524	-0.0605791	0.0437824	0.166469
SeqId_11661_11	NACHT, LRR and PYD domains-containing protein 1	NALP1	22861	NLRP1	0.0484614	0.0187571	0.00977684	-0.00347366	0.0177357	0.844723	0.0379118	0.0231352	0.101275	0.0235035	0.0235343	0.317943
SeqId_11664_32	ADP-ribosylation factor GTPase-activating protein 2	ARFG2	84364	ARFGAP2	-0.0269094	0.0335051	0.421892	-0.00363903	0.0316478	0.908457	-0.0428735	0.0411025	0.296908	-0.0392564	0.0416665	0.346113
SeqId_11666_72	Regulator of G-protein signaling 8	RGS8	85397	RGS8	-0.0155375	0.0182941	0.395703	-0.00999472	0.0171565	0.560189	-0.0118719	0.0224787	0.597402	0.0162626	0.022667	0.473091
SeqId_11667_29	Tensin-2	TENC1	23371	TNS2	0.00808483	0.0165516	0.625221	-0.0113371	0.0155165	0.464995	-0.00611299	0.0203181	0.763518	-0.015085	0.0206784	0.465694
SeqId_11669_39	Solute carrier organic anion transporter family member 5A1	SO5A1	81796	SLCO5A1	0.0218504	0.0182355	0.230828	-0.0158295	0.0171074	0.354808	0.0256485	0.0223932	0.252056	0.0771799	0.0223762	0.000562257
SeqId_11670_18	Probable G-protein coupled receptor 101	GP101	83550	GPR101	0.0143146	0.0159978	0.370903	0.00468111	0.0150185	0.755277	-0.00446455	0.0196483	0.82025	0.00131236	0.0199678	0.947598
SeqId_11671_19	Peregrin	BRPF1	7862	BRPF1	-0.0380928	0.0144001	0.00816159	-0.0396778	0.0134691	0.00322076	-0.0521818	0.017633	0.00308306	-0.0331863	0.0180446	0.0658961
SeqId_11672_17	Kinesin-like protein KIF16B	KI16B	55614	KIF16B	-0.036902	0.0152057	0.0152308	-0.0284787	0.0142979	0.0463925	-0.0409635	0.0186971	0.028459	-0.0137123	0.0190196	0.470936
SeqId_11677_17	Probable palmitoyltransferase ZDHHC14	ZDH14	79683	ZDHHC14	0.041631	0.029947	0.164481	0.023734	0.0281247	0.398733	0.02339	0.036822	0.525287	0.0565411	0.0361015	0.117309
SeqId_11678_105	Gap junction delta-2 protein	CXD2	57369	GJD2	0.0240877	0.0249346	0.334026	0.0151717	0.0233968	0.516692	0.022282	0.0305821	0.466249	0.0128382	0.0297368	0.665939
SeqId_11681_8	Arf-GAP domain and FG repeat-containing protein 1	NUPL	3267	AGFG1	-0.0160822	0.0337465	0.633677	0.0157064	0.0316713	0.619952	-0.0203794	0.041419	0.622698	0.0277939	0.0417519	0.505608
SeqId_11682_7	Thioredoxin-interacting protein	TXNIP	10628	TXNIP	-0.00632618	0.0212819	0.76627	-0.00213767	0.0199456	0.91465	-0.0184214	0.0261025	0.480355	-0.0074476	0.0264724	0.778454
SeqId_11683_19	ADP-ribosylation factor-binding protein GGA3	GGA3	23163	GGA3	-0.0293091	0.0321987	0.362687	5.68038e-05	0.0303441	0.998506	-0.0295136	0.0395468	0.455489	-0.0212014	0.0400735	0.596762
SeqId_11690_47	Anaphase-promoting complex subunit 7	APC7	51434	ANAPC7	-0.0170024	0.0169498	0.31581	-0.017769	0.0159111	0.264092	-0.0310631	0.0207898	0.135135	-0.0334494	0.0209592	0.110505
SeqId_11692_21	SHC-transforming protein 4	SHC4	399694	SHC4	-0.0201545	0.0132511	0.12827	-0.0226487	0.0124267	0.0683668	-0.0460737	0.0161521	0.00433773	-0.0411356	0.0164602	0.0124511
SeqId_11696_7	Cellular retinoic acid-binding protein 2	RABP2	1382	CRABP2	0.150607	0.0317112	2.04083e-06	0.0983848	0.0302154	0.00112948	0.154761	0.0392913	8.18855e-05	0.147775	0.0399799	0.000218828
SeqId_11708_2	Lipocalin-1	LCN1	3933	LCN1	0.0381079	0.0198921	0.0553991	0.0413483	0.0186836	0.0268924	0.00242563	0.0245838	0.921402	-0.000353959	0.0249336	0.988674
SeqId_11709_29	Carnitine O-palmitoyltransferase 1, muscle isoform	CPT1B	1375	CPT1B	0.00566854	0.0171253	0.740642	-0.0117867	0.0160389	0.46241	-0.00956845	0.0210172	0.648916	-0.0211801	0.0213134	0.320346
SeqId_11715_1	POU domain, class 2, transcription factor 1	PO2F1	5451	POU2F1	0.0369073	0.0142399	0.00954709	0.0179006	0.0134294	0.182553	0.00224736	0.0176038	0.898415	0.034078	0.0177986	0.0555377
SeqId_11716_28	Leucine-rich repeat, immunoglobulin-like domain and transmembrane domain-containing protein 2	LRIT2	340745	LRIT2	0.00269546	0.0232535	0.907719	-0.0386917	0.0217229	0.0748879	-0.0254304	0.0285133	0.372457	-0.0267253	0.0290082	0.356892
SeqId_11814_29	Hepatocyte growth factor receptor	Met	4233	MET	-0.0300649	0.0153851	0.0506827	-0.0284257	0.0144511	0.0491802	-0.0372651	0.0188928	0.0485586	-0.0352714	0.0192029	0.0662436
SeqId_11825_27	Peroxisome proliferator-activated receptor gamma coactivator 1-alpha	PRGC1	10891	PPARGC1A	-0.0115815	0.0103934	0.265147	0.00392629	0.00977614	0.687964	0.0100947	0.0127328	0.427886	0.00175777	0.0128382	0.891097
SeqId_11827_7	Nuclear receptor ROR-gamma	RORG	6097	RORC	0.00833755	0.0167016	0.617634	-0.0129585	0.0156612	0.407994	-0.0143412	0.020396	0.481969	0.0159594	0.0208419	0.443831
SeqId_11830_48	Tyrosine-protein phosphatase non-receptor type 11	SHP-2	5781	PTPN11	0.0118328	0.0389195	0.761104	0.0804227	0.0363524	0.0269454	0.0198543	0.0477562	0.677598	0.0427338	0.0482831	0.37612
SeqId_11833_83	Frataxin, mitochondrial	FRDA	2395	FXN	-0.00525255	0.0139534	0.706593	-0.011676	0.0130696	0.371657	-0.00509112	0.0171052	0.765981	-0.0081238	0.0173799	0.640196
SeqId_11836_144	Epithelial discoidin domain-containing receptor 1	discoidin domain receptor 1	780	DDR1	-0.00299821	0.0151215	0.84283	-0.0117576	0.0142107	0.408024	0.00870155	0.0185421	0.638864	-0.00958196	0.0188327	0.610897
SeqId_11837_7	Tumor necrosis factor receptor superfamily member 18	GITR	8784	TNFRSF18	0.0401566	0.0277439	0.147784	0.0109007	0.0260673	0.675821	0.0428093	0.0340769	0.209023	0.0158195	0.034694	0.64841
SeqId_11838_130	Piezo-type mechanosensitive ion channel component 1	FA38A	9780	PIEZO1	0.00605629	0.0266923	0.820507	0.0104739	0.0250045	0.675305	0.0331285	0.0327173	0.311266	-0.00809525	0.0333431	0.808171
SeqId_11851_21	Triggering receptor expressed on myeloid cells 2	TREM2	54209	TREM2	0.0408871	0.0264358	0.121946	0.0102613	0.0248452	0.679601	0.0152851	0.0325292	0.638435	0.0596823	0.0328829	0.0695247
SeqId_11872_9	Protocadherin gamma-B1	PCDGD	56104	PCDHGB1	0.00383879	0.0159105	0.809343	0.0159229	0.0149293	0.286173	-0.00992357	0.0195116	0.611034	-0.0113984	0.0188439	0.545257
SeqId_11910_27	Homeobox protein DLX-4	DLX4	1748	DLX4	0.0153301	0.0317588	0.629307	0.0248179	0.0298078	0.405072	0.0406281	0.0389495	0.296904	0.00202294	0.0395955	0.959254
SeqId_11911_13	Leucine-rich repeat-containing protein 4B:Cytoplasmic domain	LRC4B:CD	94030	LRRC4B	-0.00125184	0.0146044	0.931692	0.00811731	0.0136864	0.553118	0.00738282	0.0179033	0.680067	-0.0241365	0.0181936	0.184626
SeqId_11934_9	Integrator complex subunit 3	INT3	65123	INTS3	0.0673342	0.0363679	0.0641014	0.0263512	0.0342782	0.442045	0.0732287	0.0446774	0.101202	0.0524267	0.0455374	0.249614
SeqId_11949_25	Epidermal growth factor:Cytoplasmic domain	EGF:CD	1950	EGF	-0.0373655	0.0229005	0.102754	-0.0181908	0.0215076	0.397672	-0.0226382	0.0281221	0.42082	-0.0522753	0.0285497	0.0670961
SeqId_11952_1	Immunoglobulin superfamily DCC subclass member 3:Cytoplasmic domain	IGDC3:CD	9543	IGDCC3	-0.0301112	0.0123581	0.0148281	-0.0188437	0.0116468	0.105677	-0.0517234	0.0150607	0.000594012	-0.0440951	0.0153944	0.00417859
SeqId_11955_1	Rho GTPase-activating protein 1:Rho-GTPase activating protein domain	RHG01:Rho-GAP	392	ARHGAP1	-0.0276383	0.0267018	0.300636	-0.0123613	0.0250494	0.621677	-0.0041976	0.0327977	0.898161	0.0108963	0.0331599	0.742459
SeqId_11967_23	Cellular retinoic acid-binding protein 1	RABP1	1381	CRABP1	-0.0231027	0.0128138	0.0713959	-0.00839417	0.0120456	0.485886	-0.0231724	0.015739	0.140942	-0.0220229	0.0158562	0.164859
SeqId_11969_5	Protein S100-A2	S100A2	6273	S100A2	-0.0448703	0.0150398	0.00285032	-0.0427955	0.0140946	0.00239502	-0.00418891	0.0186447	0.822236	-0.02474	0.0189407	0.191489
SeqId_11988_24	Receptor-type tyrosine-protein phosphatase H	PTPRH	5794	PTPRH	-0.00649306	0.014952	0.6641	0.0135534	0.0140029	0.333096	-0.00916998	0.0183348	0.616976	-0.0172087	0.0186596	0.356402
SeqId_11989_35	ER membrane protein complex subunit 1	EMC1	23065	EMC1	0.00670462	0.0118599	0.571857	0.00155665	0.0111402	0.888871	0.00896953	0.01454	0.537309	0.00289931	0.0143125	0.839469
SeqId_12001_7	Tight junction protein ZO-1	ZO1	7082	TJP1	-0.0177424	0.0279777	0.525976	0.0104121	0.0262321	0.691424	-0.0221863	0.0343375	0.518198	-0.0529252	0.03485	0.128848
SeqId_12008_3	T-cell antigen CD7	CD7	924	CD7	0.0900171	0.0372809	0.0157541	0.0461169	0.0351381	0.18937	-0.000602193	0.0460957	0.989577	-0.000263186	0.0469256	0.995525
SeqId_12014_19	6-pyruvoyl tetrahydrobiopterin synthase	PTPS	5805	PTS	-0.0226005	0.0196413	0.249871	-0.0173755	0.0191005	0.362988	-0.0470132	0.0240364	0.0504746	-0.0285836	0.0244323	0.242036
SeqId_12016_60	E3 ubiquitin-protein ligase CBL	CBL	867	CBL	-0.0598071	0.0308254	0.0523566	-0.055322	0.0290237	0.0566373	-0.0404728	0.037817	0.284517	-0.0122934	0.0384203	0.748991
SeqId_12018_84	Thiamin pyrophosphokinase 1	TPK1	27010	TPK1	0.00569737	0.0158381	0.719052	0.00979585	0.0148481	0.509421	0.00422303	0.0194465	0.828083	-0.00115257	0.0197565	0.953479
SeqId_12020_39	Bisphosphoglycerate mutase	PMGE	669	BPGM	0.0599245	0.0603966	0.321109	0.118871	0.0565124	0.0354267	0.0560136	0.0741459	0.449978	0.088425	0.0749439	0.238047
SeqId_12022_12	Mothers against decapentaplegic homolog 4	SMAD4	4089	SMAD4	0.0439611	0.0243128	0.0705835	0.0466999	0.0227933	0.0404775	0.0346475	0.0299092	0.246691	0.0656227	0.030024	0.0288393
SeqId_12030_82	Desmin	Desmin	1674	DES	-0.0197314	0.0256084	0.441001	0.00923811	0.0240073	0.700382	-0.0120301	0.0314388	0.701977	0.0115146	0.0306768	0.707398
SeqId_12033_3	Mitotic checkpoint serine/threonine-protein kinase BUB1	BUB1	699	BUB1	-0.0311782	0.0313628	0.320167	-0.0365604	0.0293826	0.213393	-0.0743997	0.0383619	0.0524507	-0.0534823	0.0391538	0.171953
SeqId_12041_33	Heat shock 70 kDa protein 1-like	HS71L	3305	HSPA1L	-0.105863	0.0348928	0.00241368	-0.0437495	0.0330013	0.184942	-0.0430347	0.0432422	0.319638	0.0147544	0.0409277	0.718474
SeqId_12046_51	TAR DNA-binding protein 43	TADBP	23435	TARDBP	-0.00928992	0.00918633	0.311884	0.00971396	0.0086433	0.261068	0.00853291	0.0112282	0.447282	0.0123131	0.0114255	0.281174
SeqId_12077_32	Growth/differentiation factor 8	Myostatin	2660	MSTN	0.0592962	0.0273751	0.030306	0.0528139	0.0258256	0.040853	0.0338922	0.0337722	0.315594	0.0500445	0.0342785	0.144307
SeqId_12329_21	Ribosomal protein S6 kinase alpha-1	KS6A1	6195	RPS6KA1	-0.0270519	0.0230339	0.240221	-0.000894964	0.021642	0.967014	0.000722493	0.0283471	0.979666	0.0146326	0.0286695	0.60978
SeqId_12332_7	Eukaryotic elongation factor 2 kinase	EF2K	29904	EEF2K	-0.0577959	0.0342128	0.0911604	-0.0519848	0.0322078	0.106518	0.023304	0.0421035	0.579925	0.0481394	0.0419795	0.25149
SeqId_12333_87	Ribose-5-phosphate isomerase	RPIA	22934	RPIA	0.0135154	0.0339516	0.690572	0.0520445	0.0317886	0.101588	0.02044	0.0412821	0.620508	0.060047	0.0420651	0.153442
SeqId_12334_25	Serine hydroxymethyltransferase, cytosolic	cSHMT	6470	SHMT1	0.00253259	0.0340717	0.940747	-0.00051445	0.0320251	0.987183	-0.00396459	0.04186	0.924545	-0.037785	0.0423256	0.372005
SeqId_12338_27	Pikachurin	EGFLA	133584	EGFLAM	-0.00799894	0.0254173	0.752986	-0.00779503	0.0238458	0.743749	0.0187056	0.0311283	0.547895	-0.0104157	0.0315609	0.741387
SeqId_12340_17	Alanine--tRNA ligase, cytoplasmic	SYAC	16	AARS1	-0.0155819	0.0321413	0.627824	0.0347092	0.0301804	0.25012	-0.0174642	0.0394954	0.658357	-0.00548464	0.039937	0.890768
SeqId_12343_14	Arf-GAP with coiled-coil, ANK repeat and PH domain-containing protein 2	CENB2	23527	ACAP2	-0.0178248	0.0155332	0.251161	0.0068359	0.0145796	0.639165	-0.0462697	0.0189677	0.0147121	-0.0159956	0.0193164	0.407622
SeqId_12345_4	Anaphase-promoting complex subunit 10	APC10	10393	ANAPC10	-0.0146414	0.0126447	0.246901	-0.00284052	0.0118977	0.811303	-0.0317966	0.0154884	0.04008	-0.0357707	0.0156898	0.0226157
SeqId_12347_29	Cerebral cavernous malformations 2 protein	CCM2	83605	CCM2	-0.0474328	0.016249	0.00351021	-0.0255297	0.0153465	0.0962033	-0.0196135	0.0201271	0.329819	-0.0228288	0.0204275	0.263758
SeqId_12348_46	Serine--tRNA ligase, mitochondrial	SYSM	54938	SARS2	-0.0396435	0.0174455	0.023061	-0.030599	0.0165661	0.0647347	-0.0374662	0.0214702	0.08098	-0.0524128	0.0217261	0.0158465
SeqId_12350_86	Protein C-ets-2	ETS2	2114	ETS2	0.00448827	0.0125772	0.7212	0.0127286	0.0117757	0.279733	0.0183304	0.015406	0.234119	-0.0255151	0.0155736	0.101347
SeqId_12351_25	Signal transducer and activator of transcription 1-alpha/beta	STAT1	6772	STAT1	-0.0387516	0.0358089	0.279173	-0.0257775	0.0336592	0.443772	-0.0351225	0.0440126	0.424865	-0.0273944	0.044415	0.537378
SeqId_12352_70	Arrestin domain-containing protein 3	ARRD3	57561	ARRDC3	0.122304	0.0288986	2.31456e-05	0.0379198	0.0276839	0.170768	0.0544861	0.0361777	0.132049	0.0799643	0.0365172	0.0285406
SeqId_12355_223	Ribosome-recycling factor, mitochondrial	RRFM	92399	MRRF	-0.0282602	0.010394	0.0065498	-0.0190813	0.00979354	0.0513729	-0.00347183	0.012883	0.787553	-0.0210387	0.0130444	0.106776
SeqId_12356_65	Sorcin	Sorcin	6717	SRI	0.0422087	0.0432365	0.328951	0.102745	0.0402426	0.0106755	0.0574474	0.0530261	0.27864	0.103381	0.0533032	0.0524411
SeqId_12357_41	Synaptosomal-associated protein 29	SNP29	9342	SNAP29	-0.027644	0.0156276	0.0769072	-0.0137231	0.0146975	0.350455	-0.0287994	0.0192143	0.133912	-0.0311286	0.0194965	0.11035
SeqId_12358_6	Immunoglobulin-binding protein 1	IGBP1	3476	IGBP1	0.0195048	0.0419497	0.641962	0.0819022	0.039116	0.0362754	0.0208917	0.0514362	0.68462	0.0544742	0.0517901	0.292879
SeqId_12361_102	Ras-related protein R-Ras2	RRAS2	22800	RRAS2	0.0137065	0.0145459	0.346043	0.00255774	0.0136698	0.851576	0.00422772	0.017871	0.812991	0.00427821	0.018184	0.813997
SeqId_12363_70	Tribbles homolog 2	TRIB2	28951	TRIB2	-0.0133686	0.0133009	0.314856	0.00343641	0.0124829	0.783093	0.00190893	0.0163458	0.907031	0.00793221	0.0151064	0.599521
SeqId_12365_108	RuvB-like 1	RUVB1	8607	RUVBL1	0.0167891	0.0160463	0.295426	0.0261383	0.0150485	0.0823974	0.0589529	0.0195059	0.00250848	0.0511221	0.0197903	0.00978891
SeqId_12366_16	Gamma-crystallin D	CRGD	1421	CRYGD	0.00688086	0.0108776	0.527013	0.0116756	0.0101897	0.251866	0.00259731	0.0133546	0.845794	-0.00895992	0.0131701	0.496301
SeqId_12367_52	Macoilin	MACOI	55219	MACO1	0.0247234	0.0150007	0.0993208	0.0115032	0.0140969	0.414496	0.0576665	0.0182554	0.00158378	0.0444777	0.018633	0.0169844
SeqId_12368_18	Histone acetyltransferase KAT2B	PCAF	8850	KAT2B	0.00561228	0.0158826	0.723819	0.0192405	0.0148877	0.196226	0.00265782	0.0195048	0.891612	-0.00975585	0.0198313	0.62276
SeqId_12370_30	Apolipoprotein F	Apo F	319	APOF	0.0611436	0.0374902	0.102907	0.021688	0.0352692	0.538602	0.00431301	0.0461346	0.925516	0.00679333	0.0465168	0.883889
SeqId_12372_50	Tropomyosin alpha-3 chain	Tropomyosin alpha-3 chain	7170	TPM3	0.0293713	0.015551	0.0589304	0.0310365	0.0145795	0.0332734	0.0512704	0.0189983	0.00696144	0.0368832	0.0193499	0.0566345
SeqId_12373_73	Transformer-2 protein homolog beta	TRA2B	6434	TRA2B	-0.0167115	0.032436	0.606403	-0.0123876	0.0304035	0.683684	-0.0850598	0.0396042	0.0317337	-0.0436286	0.0401355	0.277023
SeqId_12376_85	Cyclin-dependent kinase 4 inhibitor D	p19-INK4d	1032	CDKN2D	-0.0713997	0.0301142	0.0177417	-0.0264529	0.0285367	0.353937	-0.0612886	0.0370945	0.0984872	-0.026718	0.0377276	0.478832
SeqId_12378_71	Tapasin	TPSN	6892	TAPBP	-0.0355633	0.0327593	0.277659	-0.0395746	0.030734	0.197868	-0.021519	0.0402419	0.592829	0.0167058	0.0400184	0.676347
SeqId_12381_26	Carbonyl reductase [NADPH] 1	CBR1	873	CBR1	0.0277946	0.0352647	0.430598	0.042904	0.0331028	0.194946	1.34283e-05	0.0433165	0.999753	0.0285694	0.0436787	0.51306
SeqId_12382_2	Probable ATP-dependent RNA helicase DDX58	DDX58	23586	DDX58	0.0423462	0.0168071	0.0117507	0.0538813	0.0157209	0.000609481	0.023683	0.0207604	0.253962	-0.000198996	0.0210587	0.99246
SeqId_12384_92	COP9 signalosome complex subunit 7b	CSN7B	64708	COPS7B	-0.0472867	0.0399655	0.236734	-0.0139303	0.0376196	0.711163	-0.0865432	0.0489188	0.0768739	-0.0853731	0.04978	0.0863435
SeqId_12385_4	Calpain-3	CAN3	825	CAPN3	0.0219732	0.0282287	0.436332	0.0639751	0.0263408	0.0151513	0.0639576	0.0344903	0.0636871	0.0335134	0.0349665	0.33784
SeqId_12387_7	PDZ and LIM domain protein 4	PDLI4	8572	PDLIM4	-0.0519394	0.0325625	0.110698	0.0020972	0.0306466	0.945442	-0.0217612	0.0400888	0.58725	-0.0288621	0.0407384	0.478651
SeqId_12389_4	Origin recognition complex subunit 6	ORC6	23594	ORC6	-0.00507077	0.0166635	0.760896	0.00997591	0.0156226	0.523111	-0.00704482	0.0204621	0.730631	-0.0221493	0.020802	0.286983
SeqId_12392_30	ADP-ribosylation factor-like protein 1	ARL1	400	ARL1	0.00121111	0.0133161	0.927532	-0.00077755	0.0124916	0.950367	-0.014283	0.0163446	0.382191	0.00646028	0.0166051	0.697237
SeqId_12394_53	Transmembrane protein C16orf54	CP054	283897	C16orf54	-0.00447701	0.0305045	0.883317	-0.012272	0.0285876	0.667723	0.0266634	0.0374269	0.47621	0.0148175	0.0370536	0.689234
SeqId_12395_86	Aspartate--tRNA ligase, mitochondrial	SYDM	55157	DARS2	-0.0417291	0.059932	0.486257	-0.00468601	0.056502	0.933903	-0.121521	0.073301	0.0973494	-0.118571	0.074335	0.110693
SeqId_12396_19	3-hydroxyisobutyryl-CoA hydrolase, mitochondrial	HIBCH	26275	HIBCH	-0.1083	0.0386648	0.00509474	-0.0907154	0.0365489	0.0130637	-0.104134	0.0476773	0.0289521	-0.128861	0.047919	0.00716375
SeqId_12398_15	Paired box protein Pax-4	PAX4		PAX4	0.0126576	0.0218208	0.561869	0.0197596	0.0204626	0.334223	-0.0128684	0.026775	0.630793	-0.0108694	0.0272716	0.690216
SeqId_12399_194	Coiled-coil domain-containing protein 50	CCD50	152137	CCDC50	-0.00764907	0.0208558	0.713798	-0.0174187	0.0195585	0.373146	-0.00633812	0.0256037	0.804485	-0.00272674	0.0259437	0.916295
SeqId_12400_25	Ubiquitin-conjugating enzyme E2 T	UBE2T	29089	UBE2T	-0.00835957	0.0125041	0.503784	0.0100964	0.0117382	0.389719	-0.0145136	0.0153455	0.344258	0.0031065	0.0155945	0.842103
SeqId_12401_3	AMSH-like protease	STALP	57559	STAMBPL1	0.00219642	0.0111875	0.844354	0.00269694	0.0104835	0.796982	-0.0171875	0.013704	0.209769	-0.0274056	0.0138974	0.0486095
SeqId_12403_30	Ras-related protein Rab-39B	RB39B	116442	RAB39B	-0.0243766	0.014007	0.0818029	-0.00590795	0.0131914	0.654252	-0.0331945	0.0171946	0.0535427	-0.0457916	0.0167298	0.00619779
SeqId_12406_119	GTP-binding protein Di-Ras3	ARHI	9077	DIRAS3	0.0138352	0.0170456	0.416989	-0.0018624	0.015992	0.907289	-0.0203995	0.0209031	0.329111	-0.0167471	0.0205595	0.415319
SeqId_12409_90	Ras-related protein Rab-7b	RAB7B	338382	RAB7B	0.0145735	0.026253	0.578814	0.011289	0.024629	0.646693	0.0459983	0.0321908	0.153026	0.0217368	0.032865	0.508359
SeqId_12411_60	Protein max	MAX	4149	MAX	-0.0664475	0.0308148	0.0310562	-0.0558007	0.0290497	0.0547482	-0.103564	0.0376881	0.00599768	-0.0678184	0.0382391	0.0761396
SeqId_12414_31	14-3-3 protein beta/alpha	14-3-3 protein beta/alpha	7529	YWHAB	-0.0588709	0.0317844	0.063998	-0.00857454	0.029984	0.774901	-0.0621471	0.0390638	0.111629	-0.0281138	0.0396584	0.478387
SeqId_12415_122	Endothelial differentiation-related factor 1	EDF1	8721	EDF1	-0.0141978	0.0144702	0.326506	0.00276458	0.0135837	0.838727	-0.0312542	0.0177132	0.0776541	-0.0129672	0.0180722	0.473053
SeqId_12417_46	EKC/KEOPS complex subunit TPRKB	TPRKB	51002	TPRKB	-0.0309605	0.0106931	0.00378717	-0.0159092	0.0100939	0.114998	-0.024322	0.0132012	0.0654168	-0.0180094	0.0133895	0.178613
SeqId_12420_10	Glycerol-3-phosphate dehydrogenase 1-like protein	GPD1L	23171	GPD1L	-0.0551195	0.0281275	0.0500392	-0.0156131	0.0264672	0.555256	-0.0343937	0.0346469	0.32086	-0.0100917	0.0350232	0.773237
SeqId_12422_143	Arachidonate 15-lipoxygenase B	LX15B	247	ALOX15B	-0.0331969	0.0362582	0.359892	0.0194264	0.0340049	0.567808	-0.0243011	0.044487	0.584892	-0.0836289	0.0448171	0.0620409
SeqId_12423_38	APOBEC1 complementation factor	A1CF	29974	A1CF	0.0464612	0.033012	0.159308	0.0526499	0.0309848	0.0892787	0.0615364	0.0404872	0.128536	0.046887	0.0402056	0.243541
SeqId_12424_107	Thymocyte nuclear protein 1	THYN1	29087	THYN1	0.0390089	0.0197898	0.048705	0.0128167	0.0186553	0.492065	0.02339	0.024368	0.337123	0.0267813	0.0247624	0.27946
SeqId_12425_104	ADP-ribosylation factor 6	ARF6	382	ARF6	-0.0173477	0.0115238	0.132227	0.00822833	0.0108242	0.44715	-0.0132673	0.0141738	0.349252	0.00895371	0.014375	0.533372
SeqId_12426_19	MOB kinase activator 1A	MOL1B	55233	MOB1A	-0.0132213	0.0177088	0.455309	0.0140267	0.0167841	0.403316	0.00653994	0.0217717	0.763882	0.0252311	0.0220248	0.251971
SeqId_12427_8	M-phase inducer phosphatase 2	MPIP2	994	CDC25B	-0.023538	0.0129302	0.0686997	-0.00668907	0.0121718	0.582626	-0.0124695	0.0159373	0.433971	-0.00808115	0.0161309	0.61639
SeqId_12428_2	Lysophospholipase-like protein 1	LYPL1	127018	LYPLAL1	0.00529619	0.0133452	0.691471	0.00926743	0.0125129	0.458918	-0.00230145	0.0163799	0.888261	0.00287172	0.0165628	0.86235
SeqId_12430_78	Polyadenylate-binding protein-interacting protein 1	PAIP1	10605	PAIP1	-0.00859261	0.0124866	0.491361	0.003085	0.0117291	0.792535	-0.00150404	0.0153482	0.921937	0.00149248	0.015565	0.923611
SeqId_12431_13	Protein pelota homolog	PELO	53918	PELO	-0.0229735	0.0281683	0.41474	-0.00561956	0.0264099	0.831497	-0.0101495	0.0345559	0.768977	-0.00689016	0.0348228	0.843152
SeqId_12432_23	Calcyclin-binding protein	CYBP	27101	CACYBP	-0.0548784	0.0368616	0.136548	-0.0458892	0.0347761	0.186981	-0.077371	0.0452137	0.0870385	-0.060295	0.045852	0.188512
SeqId_12433_8	ADP-ribosylation factor-like protein 11	ARL11	115761	ARL11	-0.00266423	0.0142921	0.852121	-0.00143519	0.0134003	0.914709	-0.0166918	0.017471	0.339375	-0.0071037	0.0177677	0.689296
SeqId_12437_18	Serine/threonine-protein kinase ULK3	ULK3	25989	ULK3	0.0136901	0.0111326	0.2188	0.00690526	0.0104627	0.509263	0.0019965	0.0136853	0.884011	-0.0137081	0.0139119	0.324454
SeqId_12438_127	DNA-3-methyladenine glycosylase	3MG	4350	MPG	-0.0131123	0.0277771	0.636889	-0.0154341	0.0260441	0.553439	-0.0606344	0.0339844	0.0743937	-0.0129875	0.034542	0.706923
SeqId_12439_67	Interferon regulatory factor 9	ISGF3	10379	IRF9	-0.00678605	0.0116704	0.56092	-0.0114948	0.0109433	0.293537	0.00226382	0.0143266	0.874445	-0.0140897	0.0145555	0.333046
SeqId_12442_4	Rho-related GTP-binding protein RhoD	RHOD	29984	RHOD	0.0466091	0.03114	0.134456	0.0508805	0.0291922	0.0813424	0.044892	0.0382857	0.240975	0.0594891	0.0387519	0.124753
SeqId_12444_39	Nuclear receptor subfamily 5 group A member 2	NR5A2	2494	NR5A2	0.0174669	0.0149692	0.24327	-0.00102428	0.014073	0.941978	0.037235	0.0183121	0.0420163	0.032609	0.0184383	0.0769694
SeqId_12445_50	Ankyrin repeat domain-containing protein 27	ANR27	84079	ANKRD27	-0.0210999	0.0103077	0.0406572	-0.0113837	0.00969178	0.240164	-0.00706839	0.0127029	0.577911	-0.00544485	0.0128977	0.672911
SeqId_12446_49	Glutathione S-transferase A1	GST A1-1	2938	GSTA1	0.0215411	0.0403155	0.593126	0.0319818	0.0378897	0.398627	0.0246538	0.0494586	0.61815	0.073225	0.049262	0.137163
SeqId_12448_246	Glycylpeptide N-tetradecanoyltransferase 1	NMT1	4836	NMT1	-0.0488326	0.0430792	0.256981	-0.00455622	0.0405563	0.910551	-0.0813348	0.0528072	0.123506	-0.0604661	0.0535838	0.259134
SeqId_12449_16	Peptidyl-prolyl cis-trans isomerase H	PPIH	10465	PPIH	0.0581403	0.0384219	0.130227	0.0966256	0.0358007	0.00695508	0.0342181	0.047231	0.468769	0.0755174	0.0477312	0.113618
SeqId_12451_62	Transcription regulator protein BACH1	BACH1	571	BACH1	-0.0273087	0.0173925	0.116381	-0.00107186	0.016342	0.947705	-0.0232069	0.0213794	0.27771	-0.0175114	0.0215531	0.416517
SeqId_12452_32	Histone-lysine N-methyltransferase SUV420H2	SV422	84787	KMT5C	-0.0211453	0.0125481	0.0919606	-0.00218272	0.0118133	0.853411	-0.00975597	0.0154442	0.527588	-0.0022619	0.0156982	0.885432
SeqId_12453_161	Nuclear RNA export factor 1	NXF1	10482	NXF1	-0.00614962	0.0221386	0.781183	-0.0109022	0.0207683	0.59962	-0.020352	0.027158	0.453621	-0.0331637	0.0275584	0.228822
SeqId_12454_105	N-terminal Xaa-Pro-Lys N-methyltransferase 1	NTM1A	28989	NTMT1	0.0529943	0.0125319	2.3499e-05	0.0238408	0.011951	0.0460554	0.0359549	0.0156018	0.0211922	0.0209579	0.0159482	0.188804
SeqId_12455_48	Myoneurin	MYNN	55892	MYNN	0.00734949	0.0118845	0.536307	0.0154014	0.0111229	0.166158	0.0163578	0.0145787	0.261845	0.0208733	0.0145847	0.152379
SeqId_12456_5	6-phosphofructo-2-kinase/fructose-2,6-bisphosphatase 3	F263	5209	PFKFB3	-0.0183965	0.017308	0.287831	-0.0151931	0.0162377	0.349445	-0.0040695	0.0212772	0.848321	0.00659484	0.021503	0.759077
SeqId_12457_10	1,2-dihydroxy-3-keto-5-methylthiopentene dioxygenase	MTND	55256	ADI1	0.0558732	0.028323	0.0485282	0.0252783	0.0266328	0.342549	0.0360546	0.0348313	0.300613	0.060332	0.0353856	0.0881968
SeqId_12458_79	Calcineurin B homologous protein 1	CHP1	11261	CHP1	-0.0234933	0.0188508	0.212661	-0.0151052	0.0177913	0.395868	0.00191738	0.0231812	0.93408	0.0118876	0.0234947	0.612877
SeqId_12459_13	Pleckstrin homology domain-containing family A member 1	PKHA1	59338	PLEKHA1	0.02995	0.0108924	0.00596653	0.0141518	0.0102753	0.16843	0.0419172	0.0133285	0.00166127	0.0298569	0.0136521	0.028744
SeqId_12461_8	NAD-dependent protein deacylase sirtuin-5, mitochondrial	SIRT5	23408	SIRT5	0.0128175	0.0147969	0.386366	0.0114854	0.0139012	0.408678	0.0280122	0.0180563	0.120811	0.0178529	0.0183445	0.330453
SeqId_12462_20	Histone-lysine N-methyltransferase SETMAR	SETMR	6419	SETMAR	0.0105699	0.0197842	0.593161	0.00420099	0.0185697	0.821024	-0.00495484	0.0242875	0.838347	-0.0258645	0.0246678	0.294402
SeqId_12463_7	Kelch-like protein 13	KLH13	90293	KLHL13	-0.0400153	0.017191	0.0199288	0.00136303	0.016218	0.933021	-0.00181382	0.0212138	0.931862	-0.00208099	0.0215233	0.922976
SeqId_12466_7	Heterogeneous nuclear ribonucleoprotein A1	ROA1	3178	HNRNPA1	-0.0395328	0.0376568	0.293802	-0.00423196	0.0353373	0.904674	-0.09635	0.0460345	0.0363498	-0.0281047	0.0470073	0.54992
SeqId_12469_19	Microtubule-associated protein RP/EB family member 1	MARE1	22919	MAPRE1	-0.0589494	0.0408214	0.148716	-0.00460601	0.0385013	0.904774	-0.0829634	0.0500741	0.0975574	-0.0566775	0.0507842	0.264402
SeqId_12471_47	Double-stranded RNA-binding protein Staufen homolog 1	STAU1	6780	STAU1	-0.0169234	0.0173109	0.328266	-0.00254175	0.0162681	0.875843	-0.0120879	0.0212567	0.569583	0.00409807	0.0214213	0.848284
SeqId_12473_48	BTB/POZ domain-containing protein KCTD5	KCTD5	54442	KCTD5	-0.012028	0.0112166	0.283567	-0.00238046	0.0105322	0.821188	-0.0156122	0.0137627	0.256632	-0.0182018	0.0139382	0.191589
SeqId_12475_48	Chloride intracellular channel protein 5	CLIC5	53405	CLIC5	0.0780647	0.0264518	0.00316539	0.0850503	0.0249845	0.00066376	0.0647782	0.0326928	0.0475436	0.0415293	0.0330954	0.209538
SeqId_12476_50	Fructose-2,6-bisphosphatase TIGAR	TIGAR	57103	TIGAR	0.00744735	0.015131	0.622583	-0.00102674	0.0141868	0.942305	-0.0135195	0.0185529	0.466184	0.0132377	0.0188239	0.481906
SeqId_12477_42	Translin	TSN	7247	TSN	0.0879854	0.0453091	0.0521499	0.15452	0.0419917	0.000233443	0.0860188	0.0556823	0.122391	0.100718	0.0560169	0.0721793
SeqId_12482_5	Nucleosome-remodeling factor subunit BPTF	BPTF	2186	BPTF	-0.0161015	0.00892434	0.0711963	-0.0229881	0.00834515	0.00587528	-0.00360536	0.0109904	0.742877	-0.0147381	0.0111596	0.186613
SeqId_12483_62	Nuclear receptor ROR-beta	RORB	6096	RORB	0.0448339	0.0205639	0.0292411	0.0191221	0.0193648	0.323413	0.0135073	0.0253766	0.594537	0.0335955	0.0256716	0.190648
SeqId_12484_67	Phosphatidylinositol transfer protein beta isoform	PIPNB	23760	PITPNB	-0.0421795	0.0156483	0.00702892	-0.0236211	0.0147441	0.109139	-0.0269061	0.0193292	0.163924	-0.0154609	0.0195555	0.429168
SeqId_12486_8	Glutaredoxin-2, mitochondrial	GLRX2	51022	GLRX2	-0.0186768	0.0125192	0.135738	-0.0103147	0.0117963	0.381899	-0.0227846	0.0154226	0.13958	-0.0127541	0.0156589	0.415364
SeqId_12488_9	Malignant T-cell-amplified sequence 1	MCTS1	28985	MCTS1	0.182804	0.0351079	1.92001e-07	0.124589	0.0336383	0.000212402	0.136866	0.044133	0.00192727	0.124782	0.0449404	0.00549298
SeqId_12491_23	Chloride intracellular channel protein 4	CLIC4	25932	CLIC4	-0.0073666	0.0270388	0.78528	0.0190133	0.0254373	0.454789	-0.0257771	0.0331676	0.437054	-0.0229624	0.0336694	0.495242
SeqId_12493_42	Ubiquitin thioesterase OTUB2	OTUB2	78990	OTUB2	-0.0178092	0.0124068	0.151161	-0.00275898	0.011667	0.813063	-0.0115477	0.0152713	0.449549	-0.0285097	0.0154649	0.0652547
SeqId_12494_99	Gamma-aminobutyric acid receptor-associated protein-like 2	GBRL2	11345	GABARAPL2	0.0339714	0.0323792	0.294098	0.0445655	0.0303518	0.142023	-0.00400567	0.0397887	0.919809	0.0417465	0.0400739	0.297533
SeqId_12497_29	Tudor-interacting repair regulator protein	SDOS	84309	NUDT16L1	-0.038872	0.0276001	0.159012	-0.0843491	0.0256864	0.00102418	-0.0243729	0.0338483	0.471487	0.0104779	0.0343026	0.760021
SeqId_12498_12	Tax1-binding protein 3	TX1B3	30851	TAX1BP3	0.0302054	0.0188154	0.108415	0.0350517	0.0176785	0.0473978	0.0211564	0.0231635	0.361058	0.023332	0.0234394	0.319533
SeqId_12499_108	Endophilin-A1	SH3G2	6456	SH3GL2	-0.0212335	0.0417882	0.611367	0.0184716	0.0393816	0.639041	-0.0338819	0.0512707	0.508714	-0.0491411	0.0519569	0.344248
SeqId_12501_10	Tubulin-specific chaperone A	TBCA	6902	TBCA	-0.0490482	0.0311957	0.115887	-0.0273056	0.0293533	0.352247	-0.0598616	0.0383167	0.118221	-0.0252898	0.0388991	0.515602
SeqId_12503_5	Ovarian cancer G-protein coupled receptor 1	SPR1	8111	GPR68	0.0330549	0.0214694	0.123651	0.0498635	0.0200719	0.0129829	0.00444146	0.0264397	0.866596	0.0315002	0.0268486	0.240695
SeqId_12504_26	Leiomodin-1	LMOD1	25802	LMOD1	0.0154035	0.0208487	0.460014	0.00724131	0.0195818	0.711533	0.0356033	0.0255286	0.163124	-0.0136953	0.0260072	0.598474
SeqId_12507_16	Inositol-trisphosphate 3-kinase C	IP3KC	80271	ITPKC	0.0030032	0.00889858	0.735746	0.00471806	0.00834071	0.571621	-0.00790388	0.010916	0.469025	-0.0159645	0.0110562	0.148755
SeqId_12508_9	Charged multivesicular body protein 3	CHMP3	100526767	CHMP3	0.0140139	0.0207319	0.499069	0.040806	0.019377	0.0352132	0.00456717	0.0254579	0.857623	0.0174495	0.0257608	0.498174
SeqId_12509_115	COMM domain-containing protein 1	COMD1	150684	COMMD1	-0.0461601	0.066542	0.487871	-0.0329659	0.0624177	0.597396	0.035975	0.0817214	0.659781	-0.0527166	0.0818985	0.519781
SeqId_12510_3	Signal-transducing adaptor protein 1	STAP1	26228	STAP1	0.0454167	0.0133902	0.000694406	0.0279903	0.0127165	0.0277284	0.0692707	0.0163189	2.18768e-05	0.0588777	0.0166406	0.000402859
SeqId_12511_83	Solute carrier family 41 member 2	S41A2	84102	SLC41A2	-0.0166079	0.0183956	0.366622	0.00464827	0.0172528	0.787606	-0.026772	0.0225497	0.23513	0.0142778	0.0229492	0.533843
SeqId_12513_8	Glycolipid transfer protein	GLTP	51228	GLTP	0.0153591	0.0191631	0.422847	0.00280724	0.0180182	0.87619	-0.0134217	0.0235438	0.568627	-0.0232322	0.0238819	0.330655
SeqId_12514_16	tRNA (guanine-N(7)-)-methyltransferase	METTL1	4234	METTL1	-0.00276099	0.0114632	0.809665	-0.00553754	0.0107615	0.606853	-0.0114513	0.0140799	0.416042	-0.0166521	0.0141842	0.240399
SeqId_12515_45	Uridine-cytidine kinase 2	UCK2	7371	UCK2	0.0365361	0.0201642	0.0699969	0.00433817	0.0190305	0.819678	0.0391375	0.0247728	0.114139	-0.00108024	0.0251512	0.965741
SeqId_12516_13	Transcriptional enhancer factor TEF-3	TEAD4	7004	TEAD4	-0.00702515	0.0144513	0.626879	0.0222906	0.0135131	0.0990331	-0.00182973	0.017743	0.917865	-0.0102103	0.0178831	0.568036
SeqId_12517_52	Programmed cell death protein 5	TFAR19	9141	PDCD5	0.037488	0.028555	0.189238	0.0731111	0.0265676	0.00592531	0.036548	0.0350666	0.297298	0.0832936	0.0350565	0.0175024
SeqId_12518_289	Protein polybromo-1	PB1	55193	PBRM1	-0.0217206	0.0230952	0.346971	0.0242518	0.021645	0.26253	-0.0343741	0.0283198	0.224831	-0.0225174	0.0287557	0.433592
SeqId_12521_3	Cyclin-dependent kinase 4 inhibitor C	CDN2C	1031	CDKN2C	-0.028429	0.0180787	0.115832	-0.0136431	0.0169767	0.421605	-0.00607168	0.0222265	0.78472	-0.00673936	0.0225402	0.764946
SeqId_12522_6	UV excision repair protein RAD23 homolog B	RD23B	5887	RAD23B	-0.0091293	0.0275977	0.740796	0.0455236	0.0257719	0.0773276	0.00330926	0.0338574	0.922138	0.0432604	0.034151	0.205249
SeqId_12524_18	Diamine acetyltransferase 2	SAT2	112483	SAT2	-0.0205551	0.0146884	0.16169	-0.00225406	0.0143676	0.875336	0.0148056	0.018045	0.411943	0.00801695	0.0183513	0.662213
SeqId_12527_50	Thyroid hormone receptor alpha	THA	7067	THRA	-0.0168155	0.0164196	0.305784	-0.0102388	0.0154098	0.506413	-0.0338754	0.0201256	0.0923363	-0.000492012	0.0205583	0.980906
SeqId_12528_40	ATPase WRNIP1	WRIP1	56897	WRNIP1	-0.00795455	0.0110356	0.471026	0.00386182	0.0103475	0.708989	-0.0113293	0.0135456	0.40294	-0.00303577	0.0137789	0.825623
SeqId_12529_32	Inactive peptidyl-prolyl cis-trans isomerase FKBP6	FKBP6	8468	FKBP6	-0.00140731	0.0148227	0.92436	0.00549137	0.0139741	0.694344	-0.00847434	0.0181655	0.640853	-0.00912746	0.0183812	0.619495
SeqId_12531_5	Endogenous retrovirus group V member 1 Env polyprotein	ERVV1		ERVV-1	-0.027184	0.0238202	0.253781	0.00170285	0.0223616	0.939299	-0.00774468	0.0292869	0.791439	0.0101349	0.0297188	0.733082
SeqId_12532_28	Ubiquitin-conjugating enzyme E2 R1	UB2R1	997	CDC34	0.0157678	0.0272637	0.563033	0.0313967	0.026464	0.235468	0.0330341	0.0334358	0.323159	0.0446667	0.0339361	0.188107
SeqId_12533_135	Cytohesin-2	CYH2	9266	CYTH2	-0.0171048	0.00859273	0.0465229	-0.00326789	0.00809166	0.686317	-0.019245	0.0105549	0.0682545	-0.0194451	0.0106176	0.0670388
SeqId_12534_10	Calcium-binding and coiled-coil domain-containing protein 2	CACO2	10241	CALCOCO2	0.0276176	0.0172575	0.109526	0.0242182	0.0162179	0.135359	0.0221458	0.0212608	0.297585	0.0165236	0.0215691	0.443631
SeqId_12535_2	DNA repair protein XRCC1	XRCC1	7515	XRCC1	-0.0132323	0.0248554	0.594469	-0.0105753	0.0233278	0.650308	0.00254046	0.0305148	0.93365	0.0106719	0.030355	0.725161
SeqId_12537_88	Transcriptional activator protein Pur-alpha	PURA	5813	PURA	-0.00170691	0.0316212	0.956951	0.0573001	0.0295049	0.0521307	0.00705873	0.0388276	0.855742	0.0225599	0.0391398	0.564349
SeqId_12538_19	Regulator of G-protein signaling 7	RGS7	6000	RGS7	-0.0164761	0.0230968	0.475629	-0.0138718	0.0216979	0.522616	-0.0243541	0.0283407	0.390157	0.0299079	0.0287824	0.298756
SeqId_12540_25	Rho-related GTP-binding protein RhoG	RHOG	391	RHOG	0.00498051	0.0102017	0.625404	-0.00408102	0.0095978	0.670689	-0.00338114	0.0125643	0.787847	-0.00868193	0.0126293	0.491802
SeqId_12543_76	Zinc finger protein 560	ZN560	147741	ZNF560	-0.0662028	0.0339243	0.0509992	0.036178	0.0319099	0.256897	-0.0116839	0.0415229	0.778415	0.00186699	0.0426111	0.965052
SeqId_12546_1	Smoothelin	SMTN	6525	SMTN	-0.0358406	0.0305917	0.241365	-0.0204362	0.0287327	0.476929	-0.0248311	0.037576	0.508727	-0.0239985	0.0379668	0.527327
SeqId_12548_75	Ras-related GTP-binding protein C	RRAGC	64121	RRAGC	0.0130075	0.0170409	0.445276	0.0108189	0.0159739	0.498226	-4.97619e-05	0.0209088	0.998101	0.0246829	0.0212651	0.245754
SeqId_12549_33	Hematopoietic prostaglandin D synthase	PTGD2	27306	HPGDS	0.0975953	0.027553	0.000396966	0.083199	0.0259157	0.00132562	0.078333	0.0341037	0.0216242	0.0396808	0.0348369	0.254685
SeqId_12551_3	E3 ubiquitin-protein ligase Itchy homolog	ITCH	83737	ITCH	0.0129214	0.0667999	0.846618	0.0659745	0.0626091	0.291997	-0.00824309	0.081749	0.919682	0.04313	0.0831574	0.604001
SeqId_12553_5	Serine/threonine-protein kinase VRK1	VRK1	7443	VRK1	-0.00975638	0.0169731	0.565418	-0.00779853	0.0159405	0.62468	-0.0396143	0.0207457	0.056195	7.13285e-05	0.0202629	0.997191
SeqId_12554_10	DNA repair protein RAD51 homolog 4	RA51D	5892	RAD51D	0.0551771	0.0245884	0.0248306	0.0606968	0.0230455	0.00844401	0.0378312	0.0302866	0.211626	0.0308032	0.0304796	0.3122
SeqId_12556_7	Ubiquitin-conjugating enzyme E2 C	UBE2C	11065	UBE2C	-0.00461806	0.0217464	0.831826	-0.00182789	0.0203859	0.928554	-0.0272459	0.0266456	0.306531	-0.0336298	0.0268196	0.209869
SeqId_12557_18	RNA-binding protein Nova-1	NOVA1	4857	NOVA1	-0.041962	0.0421774	0.319789	-0.0509137	0.0394999	0.197414	0.0386475	0.051797	0.455587	0.0586698	0.0526681	0.265299
SeqId_12558_3	Ubiquitin-associated and SH3 domain-containing protein B	UBS3B	84959	UBASH3B	-0.0671146	0.054233	0.215893	-0.080044	0.0511483	0.117597	-0.100035	0.0664723	0.132348	-0.12987	0.0672735	0.0535477
SeqId_12560_9	5'(3')-deoxyribonucleotidase, cytosolic type	NT5C	30833	NT5C	0.0819018	0.0239646	0.000631729	0.0795169	0.0224626	0.000400177	0.0617897	0.0296716	0.0373008	0.0551227	0.0300222	0.0663478
SeqId_12562_1	Serine/threonine-protein kinase N1	PKN1	5585	PKN1	-0.0210382	0.0111784	0.059831	-0.0109429	0.0105082	0.297706	-0.00577148	0.0137681	0.675076	-0.0128211	0.0139848	0.359255
SeqId_12563_2	Tumor necrosis factor alpha-induced protein 8	TFIP8	25816	TNFAIP8	-0.000284999	0.0222812	0.989794	-0.0192941	0.0208907	0.35571	-0.0211438	0.0273103	0.438809	0.0176402	0.0278117	0.525903
SeqId_12564_9	60S ribosome subunit biogenesis protein NIP7 homolog	NIP7	51388	NIP7	-0.0314444	0.0242715	0.195138	-0.0309988	0.0228321	0.174563	-0.0271169	0.0297967	0.362789	-0.0441621	0.0302693	0.144573
SeqId_12568_14	Kelch-like ECH-associated protein 1	KEAP1	9817	KEAP1	0.0195252	0.0180213	0.278607	0.00982949	0.0169132	0.561124	0.0338032	0.0220929	0.126005	0.00131381	0.0225403	0.95352
SeqId_12571_14	ADP-ribosylation factor-like protein 3	ARL3	403	ARL3	-0.00603404	0.0277957	0.828142	0.0328656	0.0260599	0.207252	0.0179509	0.0341028	0.598628	0.0503809	0.0343582	0.142555
SeqId_12572_236	Embryonal Fyn-associated substrate	EFS	10278	EFS	0.02581	0.0125962	0.0404596	0.0267723	0.0118451	0.0238084	0.000104377	0.0155782	0.994654	0.0111264	0.0157835	0.480847
SeqId_12573_80	Tripartite motif-containing protein 3	TRIM3	10612	TRIM3	-0.0344112	0.0161123	0.0327026	-0.0245933	0.0151687	0.10495	-0.0362345	0.0198148	0.0674513	-0.0479331	0.0200596	0.0168699
SeqId_12574_36	Endothelin-2	Endothelin 2	1907	EDN2	0.0604186	0.0265027	0.0226249	-0.019334	0.0250249	0.439765	0.0316591	0.0327321	0.333435	0.00552884	0.0332469	0.867924
SeqId_12575_30	C-1-tetrahydrofolate synthase, cytoplasmic	C1TC	4522	MTHFD1	0.0443537	0.0459409	0.334319	0.123197	0.0427199	0.00392868	0.0642093	0.0563518	0.254521	0.0528983	0.0568357	0.351997
SeqId_12576_21	Melanoma-associated antigen 3	MAGE-3	4102	MAGEA3	-0.00247391	0.0118862	0.835125	0.00706689	0.0111326	0.525565	0.0116055	0.014566	0.425592	0.0176243	0.0148328	0.234756
SeqId_12577_100	Flap endonuclease 1	FLAP endonuclease-1	2237	FEN1	0.00835562	0.0209353	0.689808	0.0132656	0.0196187	0.498932	-0.0136162	0.0256893	0.596088	0.0118273	0.0260272	0.649527
SeqId_12578_13	ADP-ribosylation factor 3	ARF3	377	ARF3	0.0322597	0.0277376	0.244816	0.0309126	0.0259967	0.234401	0.0611373	0.0339705	0.0719055	0.0982468	0.0343022	0.00418125
SeqId_12580_7	Proteasome subunit beta type-5	PSB5	5693	PSMB5	-0.026538	0.0162955	0.103409	-0.00540147	0.0153252	0.724495	-0.0121678	0.0200009	0.542946	-0.00276046	0.0202516	0.891578
SeqId_12581_39	Inositol monophosphatase 2	IMPA2	3613	IMPA2	0.0246988	0.0239651	0.302721	0.00594649	0.0224814	0.791389	0.0237657	0.0293665	0.418354	0.0334261	0.0299303	0.26408
SeqId_12583_77	Serine/threonine-protein kinase A-Raf	ARAF	369	ARAF	0.0402904	0.0344223	0.241811	0.0442658	0.0322444	0.169808	0.0285273	0.0422944	0.499997	0.0342751	0.0420145	0.414618
SeqId_12587_65	ADP-ribosylation factor-like protein 2	ARL2	402	ARL2	-0.0327613	0.0298269	0.272038	-0.0202428	0.0280099	0.469862	-0.0318062	0.0366625	0.385645	-0.00643879	0.0372132	0.862633
SeqId_12593_33	p53 and DNA damage-regulated protein 1	PDRG1	81572	PDRG1	-0.0238131	0.0238	0.317043	-0.0120137	0.0223841	0.591469	-0.0398149	0.0291381	0.171807	-0.0338158	0.029702	0.25491
SeqId_12594_5	Grancalcin	GRAN	25801	GCA	-0.0301871	0.0330493	0.361034	-0.0606856	0.0308575	0.0492246	-0.0397438	0.0404909	0.326322	-0.0141685	0.0406355	0.727335
SeqId_12595_11	Tropomodulin-1	TMOD1	7111	TMOD1	0.0440507	0.0468597	0.34719	0.111858	0.0436073	0.0103142	0.0535991	0.05752	0.351422	0.0797696	0.0577274	0.167023
SeqId_12597_68	Autophagy protein 5	Autophagy protein 5	9474	ATG5	-0.00928276	0.0354879	0.793649	-0.0187115	0.0332915	0.574081	-0.0543378	0.0434612	0.211204	-0.0554372	0.0428801	0.196065
SeqId_12603_87	Polyadenylate-binding protein 4	PABP4	8761	PABPC4	-0.0239395	0.0221119	0.278963	-0.0188291	0.0207648	0.364525	-0.0192457	0.0271443	0.478317	-0.00664158	0.0276089	0.809896
SeqId_12604_16	Polycomb protein SCMH1	SCMH1	22955	SCMH1	-0.0441044	0.0205538	0.0318883	0.0169344	0.0193809	0.382245	-0.0174217	0.0253433	0.491813	0.00107291	0.0256264	0.966604
SeqId_12605_1	Exosome complex component RRP40	Exosome component 3	51010	EXOSC3	0.0597483	0.0465506	0.199313	0.03262	0.0436968	0.455361	0.0733347	0.0571373	0.199324	0.101393	0.0579734	0.0802983
SeqId_12616_45	Nuclear receptor-binding protein	NRBP	29959	NRBP1	-0.0250588	0.0181321	0.166967	-0.0266142	0.0169923	0.117289	0.0104096	0.0223175	0.640907	0.0200531	0.0226561	0.376098
SeqId_12617_2	Serine/threonine-protein kinase 24	STK24	8428	STK24	0.00348308	0.0439016	0.936763	0.035616	0.0414019	0.389651	-0.0135021	0.0538876	0.802155	-0.0239465	0.0546657	0.661348
SeqId_12618_50	Aldo-keto reductase family 1 member C1	Aldo-keto reductase 1C1	1645	AKR1C1	-0.0129829	0.0140751	0.356321	0.0079005	0.0131988	0.549454	-0.00707981	0.017294	0.682261	0.012588	0.0175623	0.473519
SeqId_12620_3	Septin-11	Septin-11	55752	SEPTIN11	0.00899527	0.0159589	0.572992	0.0211588	0.0149527	0.157054	-0.0101403	0.019586	0.604646	-0.00361612	0.0199531	0.856186
SeqId_12621_55	Serine/threonine-protein phosphatase 2A 65 kDa regulatory subunit A alpha isoform	PP2AAA	5518	PPP2R1A	0.0460883	0.0340059	0.175321	0.0855528	0.0316929	0.00694579	0.0393433	0.0417922	0.346498	0.0451827	0.0421594	0.283851
SeqId_12622_96	Histone-lysine N-methyltransferase ASH1L	ASH1L	55870	ASH1L	0.0500591	0.0221613	0.0238928	0.013951	0.0218691	0.523518	0.0650412	0.0271847	0.0167312	0.0658273	0.0276803	0.0174007
SeqId_12623_84	Protein Jumonji	JARD2	3720	JARID2	-0.00453777	0.0183083	0.804248	0.00568676	0.0171529	0.740241	-0.000822482	0.0224702	0.970801	0.0264742	0.0228135	0.24586
SeqId_12625_138	Kelch-like protein 7	KLHL7	55975	KLHL7	-0.00310378	0.0218598	0.887092	0.020868	0.0204625	0.307813	-0.0374136	0.0267644	0.162148	0.00191149	0.027332	0.944245
SeqId_12626_6	Sentrin-specific protease 7	SENP7	57337	SENP7	0.0222794	0.0139562	0.110403	0.00295	0.0131138	0.822015	0.0285229	0.0171151	0.0956067	0.0289332	0.0174144	0.0966213
SeqId_12630_8	Arfaptin-2	ARFP2	23647	ARFIP2	0.00701052	0.0239393	0.76964	0.0101642	0.0224529	0.650771	0.0125922	0.0293838	0.668257	-0.016994	0.0298403	0.569019
SeqId_12632_14	Arylamine N-acetyltransferase 1	ARY1	9	NAT1	-0.0152402	0.0124397	0.220528	-0.00278363	0.0117016	0.811971	-0.0136185	0.0152705	0.37249	-0.00781011	0.0154679	0.613613
SeqId_12633_3	Tyrosine-protein phosphatase non-receptor type 9	PTN9	5780	PTPN9	0.0148028	0.016565	0.371526	0.0132561	0.0155261	0.393221	0.0185781	0.0203306	0.360822	0.049358	0.020535	0.0162347
SeqId_12634_79	Breast cancer anti-estrogen resistance protein 3:Guanine Nucleotide Exchange Factor Domain	BCAR3:Ras-GEF	8412	BCAR3	-0.0452036	0.023226	0.0516248	-0.0116755	0.02212	0.597622	-0.0277612	0.0286031	0.331765	-0.0296626	0.0290622	0.307417
SeqId_12635_9	tRNA (cytosine(38)-C(5))-methyltransferase	TRDMT	1787	TRDMT1	0.00368075	0.0177564	0.835782	-0.00877406	0.0166431	0.598061	0.0248152	0.0217601	0.254118	0.0118988	0.0221062	0.5904
SeqId_12636_113	N-lysine methyltransferase SMYD2	SMYD2	56950	SMYD2	-0.00352572	0.016757	0.833354	-0.0138192	0.0156999	0.378748	0.0138038	0.0205551	0.501871	-0.0136706	0.0208982	0.513013
SeqId_12637_7	Carnitine O-acetyltransferase	CACP	1384	CRAT	-0.0601071	0.0309964	0.0524812	-0.0500321	0.0293541	0.0883003	-0.0360819	0.0381799	0.344633	-0.0784294	0.0385075	0.0416772
SeqId_12643_4	Beta-arrestin-1	ARRB1	408	ARRB1	-0.0672308	0.045213	0.13702	-0.0156328	0.0427076	0.714333	-0.0916297	0.0554707	0.0985634	-0.0734664	0.0563327	0.192182
SeqId_12644_63	Adenylosuccinate synthetase isozyme 2	PURA2	159	ADSS2	-0.0885601	0.0263839	0.000789069	-0.0595498	0.0250284	0.0173459	-0.0776104	0.0325711	0.0171815	-0.0661743	0.0330168	0.0450423
SeqId_12647_52	Histone-lysine N-methyltransferase SETD2	SETD2	29072	SETD2	-0.00542967	0.0166702	0.744642	-0.0153395	0.0156179	0.326014	0.00492221	0.0198863	0.804508	0.0192907	0.0208268	0.354319
SeqId_12649_80	Malate dehydrogenase, mitochondrial	Malate dehydrogenase 2	4191	MDH2	-0.0863974	0.0398924	0.0303296	-0.0469176	0.0377434	0.213843	-0.114723	0.0488816	0.0189276	-0.101136	0.0495588	0.0412787
SeqId_12650_43	Guanine nucleotide-binding protein G(k) subunit alpha	GNAI3	2773	GNAI3	-0.0110594	0.0135974	0.416021	-0.0123007	0.0127653	0.335242	0.00798263	0.0166824	0.63229	0.0155436	0.0168653	0.356722
SeqId_12651_21	[Pyruvate dehydrogenase (acetyl-transferring)] kinase isozyme 2, mitochondrial	PDK2	5164	PDK2	-0.00422598	0.0162988	0.795418	-0.0120391	0.0152689	0.430419	-0.00441181	0.0200003	0.825414	0.00344665	0.0202748	0.865013
SeqId_12652_37	Adenosylhomocysteinase 2	SAHH2	10768	AHCYL1	-0.0422785	0.0289219	0.143792	-0.0523643	0.0273272	0.0553402	-0.0256419	0.0355455	0.470674	-0.0448183	0.0360462	0.213737
SeqId_12653_13	Casein kinase I isoform gamma-2	CSNK1G2	1455	CSNK1G2	-0.00844942	0.0144663	0.559168	0.00652079	0.0135661	0.630752	-0.000894158	0.0177607	0.959848	-0.0266015	0.018049	0.140523
SeqId_12655_30	Beta-soluble NSF attachment protein	SNAB	63908	NAPB	-0.0262313	0.0138537	0.0582976	-0.0277797	0.0129687	0.0321887	-0.0201844	0.0170415	0.236244	-0.024885	0.0172787	0.149808
SeqId_12657_2	GDP-L-fucose synthase	FCL	7264	TSTA3	0.0574984	0.0299889	0.0551971	0.0772591	0.0279974	0.00578878	0.0392045	0.0369212	0.288308	0.0496101	0.0374417	0.185172
SeqId_12658_72	Pantothenate kinase 3	PANK3	79646	PANK3	-0.00839289	0.0111571	0.451902	0.00213306	0.010468	0.838533	-0.0235729	0.0136504	0.0841856	-0.00814839	0.0138714	0.556919
SeqId_12659_13	Obg-like ATPase 1	GTPB9	29789	OLA1	-0.0111668	0.0463566	0.809641	0.0798477	0.0432583	0.064916	-0.00122738	0.0568766	0.982783	0.0462516	0.0573351	0.419846
SeqId_12661_44	Gamma-aminobutyric acid receptor-associated protein-like 1	GBRL1	23710	GABARAPL1	0.0149098	0.021671	0.491449	0.0100084	0.0203127	0.622215	-0.0305086	0.0265452	0.250428	0.0216874	0.0268628	0.41947
SeqId_12663_1	Thiosulfate sulfurtransferase	THTR	7263	TST	0.0481098	0.0358755	0.179914	0.0421556	0.0336349	0.210086	0.0973435	0.0438619	0.0264653	0.00798423	0.0446539	0.858093
SeqId_12664_19	Tyrosine-protein phosphatase non-receptor type 13	PTN13	5783	PTPN13	-0.0143725	0.0180486	0.425844	-0.00526509	0.0169878	0.756612	-0.00900134	0.0221993	0.685126	0.0337852	0.0219612	0.12395
SeqId_12665_16	Interleukin enhancer-binding factor 2	ILF2	3608	ILF2	0.0226006	0.0144334	0.117381	0.0118803	0.0135551	0.380791	0.0199359	0.0177414	0.261144	0.018853	0.0180168	0.295371
SeqId_12667_2	Guanine deaminase	GUAD	9615	GDA	-0.0255799	0.0134848	0.0578354	-0.0148327	0.0127122	0.243289	-0.0211635	0.0166103	0.20262	-0.00401743	0.0161285	0.803292
SeqId_12668_7	Vacuolar protein sorting-associated protein 4B	VPS4B	9525	VPS4B	-0.0442044	0.0184799	0.0167555	-0.0172105	0.017428	0.323388	-0.0298071	0.0227937	0.19098	-0.00718895	0.023195	0.75661
SeqId_12669_30	E3 ubiquitin-protein ligase HECW1	HECW1	23072	HECW1	0.00279679	0.00750216	0.709299	0.0049736	0.00702906	0.479208	0.0137828	0.00917602	0.133085	0.00200589	0.00934188	0.829985
SeqId_12670_15	Cell cycle checkpoint protein RAD1	RAD1	5810	RAD1	-0.0259676	0.0193219	0.178965	-0.0155763	0.0186323	0.403163	-0.0368472	0.0236333	0.118968	-0.0696175	0.0239061	0.0035898
SeqId_12676_1	Protein kinase C and casein kinase substrate in neurons protein 1	PACN1	29993	PACSIN1	0.0111642	0.0221238	0.613822	0.0276909	0.0207599	0.182249	0.0344656	0.0271164	0.20372	0.0355562	0.0275209	0.196367
SeqId_12677_164	Protein flightless-1 homolog	FLII	2314	FLII	-0.0679476	0.0245376	0.0056208	-0.0439722	0.0231507	0.0575131	-0.055727	0.0302751	0.0656672	-0.0523551	0.0306372	0.0874741
SeqId_12678_66	U1 small nuclear ribonucleoprotein A	SNRPA	6626	SNRPA	-0.0177688	0.0347924	0.609554	-0.0145086	0.0326081	0.656364	-0.0514991	0.0426576	0.227329	-0.007442	0.0433523	0.863702
SeqId_12681_63	Ubiquitin carboxyl-terminal hydrolase 21	UBP21	27005	USP21	0.00618174	0.0171569	0.718618	0.024466	0.0160397	0.127175	0.0119693	0.0210621	0.569841	0.0257511	0.0213142	0.226984
SeqId_12682_5	Kynurenine--oxoglutarate transaminase 3	KAT3	56267	KYAT3	-0.0217097	0.0225592	0.335877	-0.0128684	0.0211696	0.543272	-0.020662	0.0276678	0.45519	0.00191828	0.0282079	0.945782
SeqId_12683_156	Dihydropyrimidinase-related protein 5	DPYL5	56896	DPYSL5	-0.0112365	0.0133595	0.400298	-0.00448113	0.0125305	0.720629	-0.0240455	0.0163582	0.141578	-0.000254002	0.015998	0.987332
SeqId_12684_5	Adseverin	ADSV	85477	SCIN	0.0263243	0.017651	0.135863	0.0241658	0.0165998	0.145451	0.048026	0.0215997	0.026185	0.0275943	0.0219721	0.20916
SeqId_12685_57	Homer protein homolog 2	HOME2	9455	HOMER2	-0.0214262	0.0243356	0.378617	-0.0452484	0.0229153	0.048314	-0.00858225	0.0299024	0.774105	-0.00618482	0.0303084	0.838304
SeqId_12686_15	3-mercaptopyruvate sulfurtransferase	THTM	4357	MPST	0.018597	0.0209632	0.375012	0.0430142	0.0196406	0.0285193	0.0299223	0.0257513	0.245246	0.0587088	0.0259548	0.0236995
SeqId_12687_2	2,4-dienoyl-CoA reductase, mitochondrial	DECR	1666	DECR1	-0.105408	0.042399	0.0129156	-0.080909	0.0400547	0.0433874	-0.128502	0.0520288	0.013518	-0.11886	0.0526137	0.0238762
SeqId_12688_115	Ribosomal protein S6 kinase alpha-6	KS6A6	27330	RPS6KA6	0.0146049	0.0271927	0.591205	0.0577076	0.025348	0.0228091	0.0264573	0.0333667	0.427821	0.0381101	0.0337903	0.259388
SeqId_12690_33	Septin-10	10-Sep	151011	SEPTIN10	0.0145274	0.0165389	0.379739	-0.0151441	0.0155001	0.328552	0.00788058	0.0202949	0.697792	0.0154799	0.0205748	0.45183
SeqId_12691_44	Serine hydroxymethyltransferase, mitochondrial	GLYM	6472	SHMT2	-0.100421	0.0524688	0.0556315	-0.0724484	0.0495982	0.144096	-0.123045	0.0643218	0.0557535	-0.101407	0.0650151	0.118821
SeqId_12692_56	Histone-lysine N-methyltransferase, H3 lysine-79 specific	DOT1L	84444	DOT1L	0.0108745	0.0254283	0.668902	-0.0407503	0.0237521	0.086226	-0.00263684	0.0311729	0.932589	-0.00403348	0.0312235	0.897214
SeqId_12693_2	SH3 domain-binding glutamic acid-rich-like protein	SH3L1	6451	SH3BGRL	-0.0167169	0.0247073	0.498661	0.0161687	0.023167	0.485229	-0.014976	0.0303532	0.621735	0.018942	0.0306308	0.536314
SeqId_12694_28	Probable dimethyladenosine transferase	DIM1	27292	DIMT1	0.00909211	0.030277	0.763951	-0.00381652	0.0284168	0.893161	-0.00984202	0.0371555	0.791097	-0.0166993	0.0377545	0.658262
SeqId_12695_62	Kelch-like protein 12	KLH12	59349	KLHL12	0.00186156	0.0154272	0.903955	-0.00550125	0.0144681	0.703772	0.00908028	0.0189335	0.631521	-0.00470236	0.0192861	0.80737
SeqId_12696_166	Protein arginine N-methyltransferase 3	ANM3	10196	PRMT3	0.026567	0.0301225	0.377796	0.0189424	0.0282429	0.502415	0.0309209	0.0369042	0.402105	0.0197967	0.0376575	0.599093
SeqId_12698_72	Importin subunit alpha-3	IMA4	3840	KPNA4	0.00280708	0.0152708	0.854154	0.0251322	0.0142595	0.0779881	0.0208931	0.0187157	0.264275	0.0151825	0.0190208	0.424752
SeqId_12700_9	ATP-citrate synthase	ACLY	47	ACLY	-0.000553069	0.00952805	0.953712	-0.000180651	0.00896162	0.983917	-0.00108932	0.0116881	0.925745	-0.00216697	0.011896	0.855458
SeqId_12702_13	E3 ubiquitin-protein ligase pellino homolog 2	PELI2	57161	PELI2	0.0460639	0.0222127	0.0381014	0.0271754	0.0208824	0.193138	0.0312817	0.02736	0.252898	0.0477932	0.0278052	0.0856406
SeqId_12704_26	SH2 domain-containing protein 3C	SH2D3	10044	SH2D3C	0.00311255	0.0104992	0.766882	0.0133465	0.00984769	0.175325	0.00785641	0.0128776	0.541808	0.0028078	0.0130355	0.829459
SeqId_12705_9	Probable E3 ubiquitin-protein ligase HERC1	HERC1	8925	HERC1	0.0398468	0.017112	0.0198807	0.03624	0.0160499	0.0239485	0.0647385	0.0208976	0.00194909	0.0329784	0.0214594	0.124347
SeqId_12707_26	Dihydropyrimidinase-related protein 3	DPYL3	1809	DPYSL3	-0.0376243	0.0156129	0.0159602	-0.0182475	0.0148022	0.217666	-0.0321026	0.0192078	0.0946568	-0.0353305	0.0195278	0.0704137
SeqId_12708_91	Lethal(3)malignant brain tumor-like protein 2	LMBL2	83746	L3MBTL2	0.0183091	0.0305258	0.548646	0.0604156	0.0284667	0.0338104	0.0231127	0.0374785	0.537438	0.0354676	0.0377314	0.347216
SeqId_12709_63	Histone H1x	H1X	8971	H1-10	-0.118853	0.0683627	0.0821108	-0.0239192	0.0643112	0.709946	-0.19003	0.0836893	0.0231675	-0.0974701	0.0849867	0.251429
SeqId_12711_19	Gap junction alpha-8 protein	CXA8	2703	GJA8	0.0187887	0.0183268	0.305266	-0.012391	0.017204	0.471377	0.0230524	0.0224761	0.30506	0.0126537	0.0226809	0.576912
SeqId_12712_9	High mobility group protein 20A	HM20A	10363	HMG20A	-0.0370414	0.0165563	0.0252669	-0.0206952	0.016029	0.196666	-0.0371082	0.0202536	0.0669239	-0.0243534	0.0207581	0.240714
SeqId_12713_365	Regulator of G-protein signaling 19	RGS19	10287	RGS19	-0.0138449	0.0145773	0.342236	-0.000552097	0.0136793	0.967806	0.00164393	0.0179185	0.926901	0.019265	0.0181504	0.288504
SeqId_12714_38	AP-1 complex subunit gamma-like 2	AP1G2	8906	AP1G2	-0.022178	0.0313045	0.478659	-0.046138	0.0293177	0.115551	-0.047563	0.0383709	0.215138	-0.0458207	0.0389823	0.239825
SeqId_12716_3	Zinc finger protein 175	ZN175	7728	ZNF175	-0.0224372	0.0122436	0.0668666	-0.00926579	0.0115348	0.421805	-0.0327268	0.0150165	0.0293028	-0.0279209	0.0150602	0.0637459
SeqId_12717_65	TOX high mobility group box family member 3	TOX3	27324	TOX3	0.0107094	0.0159918	0.503062	0.0149266	0.0149786	0.318995	0.016476	0.019616	0.40095	0.0183481	0.0198465	0.355228
SeqId_12720_71	Ubiquilin-4	UBQL4	56893	UBQLN4	-0.0392249	0.0270824	0.147519	-0.009018	0.0254556	0.723141	-0.0302597	0.0332469	0.362743	0.0115684	0.0337566	0.731825
SeqId_12721_4	Tax1-binding protein 1	TAXB1	8887	TAX1BP1	-0.0140391	0.011531	0.223409	-0.00644677	0.0108458	0.552242	-0.0320665	0.0139657	0.021671	-0.0201385	0.0142886	0.158715
SeqId_12724_81	Cold-inducible RNA-binding protein	CIRBP	1153	CIRBP	-0.0118574	0.0269811	0.66032	0.0121519	0.0253927	0.632253	-0.0297307	0.0330886	0.368909	0.00104069	0.033633	0.975316
SeqId_12726_3	Regulatory factor X-associated protein	RFXAP	5994	RFXAP	-0.00988757	0.0117234	0.399001	0.00115567	0.0110272	0.916533	-0.00883875	0.0143959	0.539229	-0.0118188	0.0146116	0.418591
SeqId_12727_7	Prostaglandin F2 receptor negative regulator	FPRP	5738	PTGFRN	0.0295145	0.0201073	0.142145	0.0266695	0.0188723	0.157611	0.0812512	0.0243776	0.000859067	0.0608857	0.0249474	0.0146642
SeqId_12729_12	Proteasome assembly chaperone 3	PSMG3	84262	PSMG3	0.0161012	0.033985	0.635661	0.060311	0.0317248	0.0572926	0.0170779	0.0417262	0.682331	0.0332269	0.0421263	0.430261
SeqId_12730_3	Kinetochore protein NDC80 homolog	KNTC2	10403	NDC80	-0.0181781	0.00908784	0.0454717	-0.00871802	0.00854757	0.307757	-0.0292346	0.0111186	0.00855515	-0.0144402	0.0113545	0.203458
SeqId_12731_12	Pleckstrin homology domain-containing family A member 7	PKHA7	144100	PLEKHA7	0.00348445	0.0159761	0.827348	0.00849518	0.014966	0.570285	0.0346674	0.0195357	0.0759691	0.0274365	0.019782	0.165458
SeqId_12732_13	MAGUK p55 subfamily member 7	MPP7	143098	MPP7	-0.0192511	0.0120944	0.111444	-0.0152979	0.0113593	0.178068	0.0100626	0.0148745	0.498723	0.000357228	0.0150881	0.981111
SeqId_12734_112	Kinesin-like protein KIF22	KIF22	3835	KIF22	0.023994	0.0189074	0.204431	0.0197486	0.0177497	0.265874	0.0195849	0.0232306	0.399191	0.0104069	0.0233034	0.655176
SeqId_12735_39	Cold shock domain-containing protein E1	CSDE1	7812	CSDE1	5.88097e-05	0.0243709	0.998075	0.0273962	0.022875	0.231055	0.00905858	0.0299126	0.762016	0.00340344	0.0303012	0.91057
SeqId_12737_12	Plastin-1	PLSI	5357	PLS1	0.0342318	0.034445	0.320315	0.00973191	0.0323296	0.763398	0.0628602	0.0422159	0.136483	0.0602474	0.0429733	0.160923
SeqId_12738_43	Nischarin	NISCH	11188	NISCH	-0.0116118	0.0128134	0.364819	0.0200383	0.0120362	0.0959445	-0.0102001	0.0157331	0.516778	-0.00846966	0.0160027	0.596623
SeqId_12740_55	Protein FEV	FEV	54738	FEV	-0.0256097	0.0180401	0.155724	-0.0209155	0.0169258	0.216566	-0.0359074	0.0221255	0.104612	-0.0324835	0.0225079	0.148963
SeqId_12742_160	Transmembrane protein 8B	TMM8B	51754	TMEM8B	-0.00555399	0.0356578	0.876224	-0.00226135	0.0334248	0.94606	0.015739	0.0437596	0.719094	0.0515138	0.0443324	0.24524
SeqId_12743_18	BAG family molecular chaperone regulator 5	BAG5	9529	BAG5	0.00871695	0.00991181	0.379157	-0.00415247	0.00931502	0.655755	-0.0176762	0.0121417	0.145442	-0.00814077	0.0123822	0.510888
SeqId_12746_4	Cytohesin-4	CYH4	27128	CYTH4	-0.0263564	0.0111726	0.018323	-0.0137659	0.0105295	0.191089	-0.0321231	0.0137138	0.0191609	-0.0270251	0.0138294	0.0506811
SeqId_12747_89	RNA-binding protein 3	RBM3	5935	RBM3	0.0310923	0.02136	0.145494	0.0421467	0.0200443	0.0354938	0.00942265	0.0262624	0.719754	0.0461374	0.0265075	0.081764
SeqId_12748_6	Bromodomain testis-specific protein	BRDT	676	BRDT	-0.0160141	0.014392	0.265832	0.01594	0.013506	0.237913	-0.0206868	0.0176846	0.242095	-0.0195305	0.0169389	0.248912
SeqId_12750_9	Integrin beta-2	LFA-1 beta-2	3689	ITGB2	-0.0512959	0.0167948	0.00225608	-0.0406502	0.0157897	0.010039	-0.0570232	0.0206549	0.0057667	-0.0135729	0.0212067	0.522155
SeqId_12751_26	Zinc fingers and homeoboxes protein 1	ZHX1	11244	ZHX1	0.00986436	0.0161885	0.542296	-0.00761007	0.0151832	0.616218	0.00808925	0.019875	0.684004	0.0192196	0.0202135	0.341692
SeqId_12753_6	Amyloid beta A4 precursor protein-binding family B member 2:Phosphotyrosine Interaction Domain 1	APBB2:PID 1	323	APBB2	-0.00827993	0.0127239	0.515214	0.00322112	0.011954	0.787576	-0.0071572	0.0156139	0.646674	-0.0093649	0.0158986	0.555834
SeqId_12754_14	Cold shock domain-containing protein C2	CSDC2	27254	CSDC2	0.0188475	0.0256737	0.462879	0.0546778	0.0239372	0.022359	0.0145217	0.0315212	0.645016	0.0252884	0.032002	0.429403
SeqId_12756_3	Transcription regulator protein BACH2	BACH2	60468	BACH2	-0.0148131	0.0256451	0.563523	-0.00779402	0.0240362	0.74574	0.00223601	0.0314919	0.943396	-0.0595596	0.0318944	0.0618455
SeqId_12758_47	Glutamate receptor ionotropic, delta-2	GRID2	2895	GRID2	0.0200813	0.0332711	0.546132	0.0139532	0.0316302	0.659115	0.0495808	0.0412122	0.228953	0.00268754	0.0417319	0.948652
SeqId_12759_47	Interleukin enhancer-binding factor 3	DRBP76	3609	ILF3	-0.0162836	0.0229303	0.477622	-0.00282779	0.0215118	0.895417	-0.0390896	0.0280855	0.163981	0.00326758	0.0282029	0.907764
SeqId_12760_34	Zinc finger protein 774	ZN774	342132	ZNF774	-0.0156762	0.0116795	0.17953	-0.0216117	0.0109418	0.0482515	-0.0173729	0.0143457	0.225889	-0.0222273	0.014575	0.12725
SeqId_12761_12	Amyloid beta A4 precursor protein-binding family B member 2:Phosphotyrosine Interaction Domain 2	APBB2:PID 2	323	APBB2	-0.00702739	0.0254607	0.782541	0.0069528	0.02431	0.774874	-0.028268	0.0312052	0.365002	-0.000458644	0.0317944	0.988491
SeqId_12763_69	Zinc finger protein 334	ZN334	55713	ZNF334	0.023081	0.0114113	0.0431102	0.0142158	0.0107449	0.185824	0.0268256	0.0140022	0.0553895	0.0250388	0.0142094	0.0780482
SeqId_12764_3	Engulfment and cell motility protein 1	ELMO1	9844	ELMO1	0.0139084	0.0363947	0.702347	0.0281086	0.0340953	0.409705	-0.000490849	0.0446237	0.991224	-0.0212161	0.0447603	0.635505
SeqId_12766_33	Probable G-protein coupled receptor 142	GP142	350383	GPR142	0.0680193	0.0266247	0.0106266	0.0321041	0.0251083	0.20103	0.0567307	0.0328011	0.0837126	0.0477347	0.0334157	0.153144
SeqId_12768_3	Protein phosphatase 1 regulatory subunit 3B	PPR3B	79660	PPP1R3B	0.0294819	0.0374014	0.430546	-0.0370369	0.0350677	0.290897	0.0216151	0.0459114	0.637783	0.0591656	0.0465909	0.204122
SeqId_12771_19	Zinc finger protein 180	ZN180	7733	ZNF180	0.0311957	0.0198128	0.115367	0.00435149	0.0186262	0.815279	0.0136065	0.0242048	0.574019	0.00810036	0.0243512	0.739401
SeqId_12772_8	Nuclear pore complex protein Nup98-Nup96	NUP98	4928	NUP98	0.012995	0.0239641	0.587634	0.0254415	0.0224562	0.257241	0.0336218	0.0293863	0.252569	-0.00463483	0.0299157	0.876877
SeqId_12774_12	Potassium/sodium hyperpolarization-activated cyclic nucleotide-gated channel 1	HCN1	348980	HCN1	-0.022073	0.0261811	0.399179	-0.00057421	0.0247454	0.981487	0.0144327	0.0323704	0.655698	-0.00428971	0.0329589	0.896445
SeqId_12775_6	High mobility group protein B3	HMGB3	3149	HMGB3	-0.0255366	0.0254985	0.316588	-0.00968339	0.0239182	0.685585	-0.0334281	0.0312775	0.28518	-0.00863363	0.0317156	0.785452
SeqId_12777_11	Splicing factor 1	SF01	7536	SF1	-0.0349082	0.0154746	0.0240804	-0.0223465	0.0145714	0.125133	-0.0218868	0.0190965	0.251749	-0.0210102	0.0194215	0.279342
SeqId_12779_30	PR domain zinc finger protein 4	PRDM4	11108	PRDM4	-0.0324224	0.0147768	0.0282248	-0.0284882	0.0139801	0.0415736	0.0233772	0.0182177	0.199417	0.0162699	0.0182015	0.37139
SeqId_12781_2	RISC-loading complex subunit TARBP2	TRBP2	6895	TARBP2	-0.0165613	0.0125801	0.188018	-0.00707005	0.0118126	0.549493	-0.0150529	0.0154646	0.330365	-0.0187264	0.0157201	0.233558
SeqId_12783_29	Heterogeneous nuclear ribonucleoprotein M	HNRPM	4670	HNRNPM	0.00518713	0.0282096	0.854109	-0.0046778	0.0264369	0.859554	-0.042475	0.0345545	0.218989	-0.0304816	0.0350073	0.383907
SeqId_12784_10	Amyloid beta A4 precursor protein-binding family B member 3:Phosphotyrosine Interaction Domain 1,Isoform II	APBB3:PID 1	10307	APBB3	0.0211386	0.0202491	0.296517	0.0544071	0.0188288	0.00385764	0.00848509	0.0248862	0.733137	0.00507698	0.0253282	0.84113
SeqId_12785_49	Transcriptional regulator Kaiso	KAISO	10009	ZBTB33	-0.00788537	0.0169793	0.642353	-0.0124452	0.0159483	0.435185	0.00908358	0.0208534	0.663133	-0.000780016	0.0212451	0.970712
SeqId_12786_61	Glycerophosphocholine phosphodiesterase GPCPD1	GDE5	56261	GPCPD1	0.033673	0.0231132	0.145152	0.0402969	0.0216309	0.0624721	0.0335146	0.028394	0.237864	0.0477187	0.0287242	0.0966588
SeqId_12787_47	Zinc finger protein 134	ZN134	7693	ZNF134	-0.00325928	0.0185308	0.860385	-0.00675485	0.0173625	0.697241	0.0140154	0.0227254	0.537412	0.0120172	0.0231377	0.603499
SeqId_12788_6	SAGA-associated factor 29 homolog	SGF29	112869	SGF29	-0.0134599	0.0161704	0.405196	0.0043687	0.0151966	0.773745	-0.0159313	0.0198576	0.422391	-0.0425318	0.0201034	0.0343747
SeqId_12790_10	Coiled-coil domain-containing protein 51	CCD51	79714	CCDC51	-0.00910705	0.0204297	0.65576	-0.0241024	0.019132	0.207745	-0.0298291	0.025044	0.233627	-0.0538879	0.0251781	0.0323331
SeqId_12793_4	Piwi-like protein 1	PIWL1	9271	PIWIL1	0.00272848	0.0164898	0.868578	0.0033613	0.0154783	0.828082	0.0251458	0.0202059	0.213322	0.0235824	0.0205054	0.250119
SeqId_12794_6	NACHT, LRR and PYD domains-containing protein 4	NALP4	147945	NLRP4	-0.00167213	0.0112816	0.882172	-0.00434023	0.0105957	0.682082	0.0106322	0.0138625	0.443096	0.0079164	0.0140987	0.574459
SeqId_12795_2	Zinc finger protein 566	ZN566	84924	ZNF566	-0.0050256	0.0125854	0.689658	-0.00674405	0.0118228	0.568388	-0.026107	0.0154141	0.0903206	-0.0212416	0.0156948	0.175922
SeqId_12798_46	Electroneutral sodium bicarbonate exchanger 1	S4A8	9498	SLC4A8	-0.00731963	0.0164997	0.657317	-0.00817033	0.0154633	0.597242	0.00881351	0.0202463	0.663334	0.0219558	0.0205653	0.285695
SeqId_12799_65	DnaJ homolog subfamily C member 27	DJC27	51277	DNAJC27	0.00777118	0.0211465	0.713251	-0.00509117	0.0198233	0.797312	0.0257341	0.0259037	0.32049	-0.00383775	0.0263771	0.88432
SeqId_12801_33	Interferon regulatory factor 2	IRF2	3660	IRF2	0.0118262	0.0314831	0.707188	-0.047024	0.0294453	0.110267	-0.0584895	0.0385381	0.129088	-0.0242999	0.0390466	0.533724
SeqId_12803_9	Zinc finger protein 329	ZN329	79673	ZNF329	-0.0314047	0.0182568	0.0854031	0.00479729	0.0171984	0.780292	-0.0544247	0.0223438	0.0148596	-0.0358337	0.022485	0.11101
SeqId_12804_5	Glucocorticoid modulatory element-binding protein 2	GMEB2	26205	GMEB2	0.0176121	0.021669	0.416347	0.0178725	0.0203241	0.379197	-0.0148225	0.0265908	0.577235	-0.0332038	0.0270457	0.219562
SeqId_12807_89	Rho GTPase-activating protein 30	RHG30	257106	ARHGAP30	0.0101737	0.0132	0.440862	0.00304054	0.0123943	0.80621	0.00502852	0.0162116	0.756423	0.00136633	0.0164183	0.933677
SeqId_12808_103	Calcium-regulated heat-stable protein 1	CHSP1	23589	CARHSP1	0.0454103	0.0258039	0.0784383	0.0726655	0.0240104	0.00247471	0.0570618	0.0316705	0.0715869	0.0459285	0.0320878	0.152333
SeqId_12811_55	Zinc finger protein 415	ZN415	55786	ZNF415	-0.017225	0.0174613	0.323906	-0.00495129	0.0163878	0.76255	-0.0122844	0.0214522	0.566889	0.00722295	0.0218197	0.740623
SeqId_12812_25	Acylphosphatase-2	ACYP2	98	ACYP2	0.038601	0.0208931	0.0646677	0.0539943	0.0195923	0.00585319	0.0665679	0.0255481	0.00917169	0.0418614	0.0258168	0.104915
SeqId_12813_18	EH domain-binding protein 1	EHBP1	23301	EHBP1	-0.0168014	0.0203609	0.40927	-0.0284079	0.01905	0.135902	0.0174412	0.0249699	0.484872	0.0181091	0.0248879	0.466841
SeqId_12814_17	RNA-binding protein 40	RBM40	55599	RNPC3	0.00296835	0.0153682	0.846843	0.00736741	0.0144044	0.609022	-0.00443597	0.0188638	0.814086	0.00187893	0.0191521	0.921849
SeqId_12815_9	Isoleucine--tRNA ligase, cytoplasmic	SYIC	3376	IARS1	0.0150597	0.015279	0.324306	0.00594345	0.0143592	0.678938	0.00908803	0.0187934	0.628687	0.00748785	0.0190499	0.694271
SeqId_12817_1	GTP-binding protein GEM	GEM	2669	GEM	0.00191373	0.0189762	0.919671	-2.60084e-05	0.017883	0.99884	0.00469907	0.0232769	0.840013	-0.00138792	0.0235897	0.953083
SeqId_12818_159	Urea transporter 2	UT2	8170	SLC14A2	-0.0230655	0.0163255	0.157698	-0.0130689	0.0153271	0.393842	-0.00163008	0.0200948	0.935347	-0.0159605	0.0203814	0.433572
SeqId_12820_1	GRB2-related adapter protein	GRAP	10750	GRAP	-0.00160063	0.0195418	0.93472	0.00929571	0.0183105	0.611684	-0.0111803	0.0239831	0.641091	0.0190298	0.0243457	0.43442
SeqId_12821_6	NACHT, LRR and PYD domains-containing protein 10	NAL10	338322	NLRP10	0.0312291	0.0272404	0.251618	0.0449924	0.025472	0.077338	0.00867478	0.033461	0.795442	0.0423011	0.0339054	0.212169
SeqId_12822_34	Amyloid beta A4 precursor protein-binding family B member 1:Phosphotyrosine Interaction Domain 1	APBB1:PID 1	322	APBB1	0.00337541	0.0172506	0.844869	0.0315893	0.0160989	0.0497392	0.012422	0.021144	0.556871	0.0123823	0.0214674	0.56408
SeqId_12825_18	DCC-interacting protein 13-alpha	DP13A	26060	APPL1	0.0293054	0.0193222	0.129349	0.00627842	0.0181622	0.729578	0.0142104	0.0237662	0.54989	-0.00324844	0.0241796	0.893129
SeqId_12826_5	Sodium/iodide cotransporter	SC5A5	6528	SLC5A5	-0.018401	0.0705105	0.794117	0.00747989	0.0665596	0.910523	-0.0532369	0.086159	0.536647	0.0901272	0.0871329	0.300966
SeqId_12827_37	Regulator of G-protein signaling 3	RGS3	5998	RGS3	-0.00867737	0.0134841	0.519884	-0.000752419	0.0126447	0.95255	-0.0116738	0.0165477	0.480523	-0.00794149	0.0167989	0.636399
SeqId_12830_4	Histone deacetylase complex subunit SAP18	SAP18	10284	SAP18	-0.0280614	0.0250722	0.263046	-0.000942339	0.023531	0.968056	-0.0498476	0.0307221	0.104689	-0.00209841	0.0312394	0.946445
SeqId_12831_21	Calcineurin B homologous protein 3	TESC	54997	TESC	0.0583101	0.0220016	0.00804277	0.0648181	0.0205625	0.00162019	0.0189443	0.0272148	0.486364	0.0372794	0.0276215	0.177127
SeqId_12832_10	Set1/Ash2 histone methyltransferase complex subunit ASH2	ASH2L	9070	ASH2L	0.000860226	0.0116702	0.94124	0.0053169	0.0109632	0.627691	0.000347493	0.0143094	0.980626	0.0076256	0.0142598	0.592814
SeqId_12834_3	Potassium voltage-gated channel subfamily F member 1	KCNF1	3754	KCNF1	0.00642997	0.0109993	0.558829	0.0217252	0.0102791	0.0345558	0.00529411	0.0135053	0.695055	0.0087609	0.0137222	0.523181
SeqId_12835_101	Pyrin domain-containing protein 1	PYDC1	260434	PYDC1	0.0465292	0.0179	0.00933872	0.0237499	0.0168675	0.159124	0.057851	0.0219641	0.00844129	0.0458296	0.0224108	0.0408568
SeqId_12838_28	Dual specificity protein phosphatase 15	DUS15	128853	DUSP15	0.0170752	0.0364296	0.639271	0.0174405	0.0341597	0.60966	0.0117813	0.0447258	0.792233	0.10107	0.0448797	0.0243203
SeqId_12842_43	Syntaxin-10	STX10	8677	STX10	0.0516744	0.0249526	0.0383678	0.0514173	0.0233935	0.0279543	0.0841821	0.0305416	0.00584577	0.0602154	0.0310698	0.0526146
SeqId_12843_6	Zinc finger protein 410	ZN410	57862	ZNF410	0.0111431	0.0166546	0.503452	0.00446039	0.0156333	0.775405	0.0112865	0.0204312	0.580666	0.0189872	0.0206205	0.357158
SeqId_12844_10	BAG family molecular chaperone regulator 4	BAG4	9530	BAG4	0.000584435	0.0165992	0.971913	-0.0039922	0.0155794	0.797759	-0.00697976	0.0203954	0.732184	-0.026523	0.0206975	0.200032
SeqId_12845_18	Sorting nexin-17	SNX17	9784	SNX17	-0.0257299	0.018777	0.170597	0.00625174	0.0176389	0.723017	-0.0254782	0.0230768	0.269568	-0.0200288	0.0233774	0.391578
SeqId_12846_3	F-box/LRR-repeat protein 5	FBXL5	26234	FBXL5	0.018932	0.0170574	0.267042	0.0195543	0.0159953	0.221519	0.0128637	0.0209536	0.539273	-0.00423345	0.021312	0.842543
SeqId_12847_27	mRNA-capping enzyme	MCE1	8732	RNGTT	-0.0110237	0.0136898	0.420679	-0.00433046	0.0128822	0.736752	-0.0247109	0.0167911	0.141113	-0.0326124	0.0170548	0.0558498
SeqId_12848_9	Rho guanine nucleotide exchange factor 2	ARHG2	9181	ARHGEF2	-0.0021466	0.013765	0.876075	0.0164683	0.0129013	0.201785	-0.000877292	0.0168965	0.958591	-0.00421827	0.0170883	0.805024
SeqId_12849_25	GSK3-beta interaction protein	GSKIP	51527	GSKIP	0.00762224	0.0139689	0.585301	0.0208462	0.0130996	0.111529	-0.0149195	0.0171556	0.38449	-0.000399159	0.0174436	0.981744
SeqId_12851_5	DNA-directed DNA/RNA polymerase mu	DPOLM	27434	POLM	0.0145906	0.0248633	0.557315	0.041118	0.0232172	0.0765584	-0.00698101	0.0305219	0.819085	-0.0488083	0.0309867	0.115225
SeqId_12853_112	Tropomodulin-2	TMOD2	29767	TMOD2	-0.0280877	0.0231693	0.225405	-0.0329418	0.0217236	0.129417	-0.026802	0.0284586	0.3463	-0.0462984	0.0287602	0.10744
SeqId_12854_3	Transcriptional enhancer factor TEF-5	TEAD3	7005	TEAD3	-0.0101344	0.0244903	0.67901	-0.00588812	0.0229549	0.797558	-0.0501324	0.0299522	0.0941802	-0.0444732	0.030511	0.144947
SeqId_12855_16	Cas scaffolding protein family member 4	CT032	57091	CASS4	0.00852304	0.0154953	0.582293	-0.00730779	0.0145399	0.615244	0.0144826	0.0189795	0.445424	-0.0166954	0.0193003	0.387018
SeqId_12856_14	Transmembrane protein 237	TM237	65062	TMEM237	0.00394212	0.0111212	0.722988	-0.0123384	0.010417	0.236235	-0.00321578	0.0136503	0.813757	0.00855743	0.0137557	0.533874
SeqId_12859_33	Enoyl-CoA delta isomerase 2, mitochondrial	PECI	10455	ECI2	-0.0322649	0.019137	0.0917961	-0.0363366	0.0181267	0.0450075	-0.010145	0.0235568	0.666714	-0.0442223	0.0237209	0.0622832
SeqId_12860_7	cAMP-regulated phosphoprotein 21	cAMP-regulated phosphoprotein 21	10777	ARPP21	0.0206657	0.0138684	0.136192	0.020248	0.013015	0.119769	0.00472337	0.017009	0.781244	0.0129481	0.0173781	0.45622
SeqId_12861_13	Tropomodulin-3	TMOD3	29766	TMOD3	-0.030327	0.0228836	0.185081	0.00681855	0.0215281	0.75145	-0.0204524	0.0281334	0.46724	-0.0157372	0.0282752	0.57782
SeqId_12862_14	Enhancer of filamentation 1	CASL	4739	NEDD9	-0.01741	0.00907439	0.0550373	-0.0253846	0.00848353	0.00276957	-0.0239169	0.0111284	0.0316207	-0.0234544	0.0112847	0.0376697
SeqId_12864_9	Magnesium transporter NIPA4	NIPA4	348938	NIPAL4	-0.0176363	0.0197358	0.371526	-0.0243772	0.0184839	0.187226	-0.00349902	0.0242593	0.885316	0.0136739	0.0244755	0.576383
SeqId_12867_40	Dynein light chain Tctex-type 3	DYLT3	6990	DYNLT3	0.00187427	0.0163557	0.908767	0.0187033	0.0153188	0.22211	0.0205976	0.0200347	0.303906	0.0095426	0.0192905	0.620828
SeqId_12869_68	Probable ATP-dependent RNA helicase DDX6	DDX6	1656	DDX6	-0.0346939	0.0386898	0.369868	-0.035697	0.0364623	0.327575	-0.0523536	0.0474627	0.270006	-0.0575166	0.048148	0.232252
SeqId_12871_10	Twinfilin-1	TWF1	5756	TWF1	-0.0103177	0.0232736	0.657533	0.0266492	0.0217904	0.221337	-0.015399	0.0285373	0.589466	-0.0269005	0.0289852	0.353367
SeqId_12872_35	Cyclic nucleotide-gated olfactory channel	CNGA2	1260	CNGA2	0.0190574	0.0138864	0.169945	0.0205383	0.0130064	0.114317	0.0330985	0.0170064	0.0516258	0.0171333	0.0173254	0.322706
SeqId_12873_11	Leukosialin	LEUK	6693	SPN	0.0168796	0.0115989	0.145593	0.0166427	0.0108638	0.125537	0.00914088	0.0142665	0.521702	0.0131758	0.0144697	0.362519
SeqId_12875_28	Ubiquitin domain-containing protein 2	UBTD2	92181	UBTD2	-0.041453	0.0153106	0.00677991	-0.0284557	0.0144315	0.048634	-0.0329775	0.0188895	0.0808436	-0.0224302	0.0192415	0.243726
SeqId_12876_39	Sperm flagellar protein 1	SPEF1	25876	SPEF1	0.0265672	0.013197	0.0441011	0.0182522	0.0124019	0.141094	0.0241274	0.0161398	0.13494	0.0251825	0.016382	0.124243
SeqId_12878_60	Oxysterol-binding protein-related protein 11	OSB11	114885	OSBPL11	-0.057796	0.0401702	0.150213	-0.0919581	0.0375036	0.0142072	-0.000723857	0.0485881	0.988114	0.0303743	0.0500871	0.544229
SeqId_12879_5	Retinoblastoma-like protein 1	p107	5933	RBL1	-0.00186911	0.0184998	0.919523	0.0208278	0.0173177	0.229098	0.0219343	0.0226645	0.333152	0.0112096	0.023087	0.627295
SeqId_12880_1	Synaptic vesicle glycoprotein 2A	SV2A	9900	SV2A	-0.0186089	0.0116485	0.110146	-0.0261275	0.0109016	0.0165448	-0.0085873	0.0142677	0.547262	-0.00635727	0.0145836	0.662896
SeqId_12881_17	Retinol dehydrogenase 16	RDH16	8608	RDH16	0.01552	0.0200796	0.439566	0.0388826	0.0187722	0.0383325	0.0175338	0.0246411	0.476733	0.0255013	0.0250308	0.3083
SeqId_12882_7	Poly [ADP-ribose] polymerase 11	PAR11	57097	PARP11	-0.045802	0.0114176	6.03315e-05	-0.0277524	0.0109428	0.0112082	-0.0330731	0.0142132	0.019969	-0.014467	0.0145452	0.319921
SeqId_12885_42	Nuclear receptor subfamily 1 group D member 2	NR1D2	9975	NR1D2	0.022556	0.0170774	0.186564	0.00326896	0.0160408	0.838517	0.0127386	0.0209879	0.543885	0.00426036	0.0213801	0.842053
SeqId_12888_18	Histone deacetylase complex subunit SAP30	SAP30	8819	SAP30	-0.0214856	0.0352542	0.542227	-0.0468378	0.0329963	0.155757	-0.0450106	0.0431381	0.29676	-0.0319007	0.0438973	0.467402
SeqId_12891_1	MICAL-like protein 2	MILK2	79778	MICALL2	-0.00823756	0.0142787	0.563999	-0.0145358	0.0133681	0.276882	-0.00798162	0.0175273	0.648835	-0.00143201	0.0178118	0.935922
SeqId_12892_10	Synaptotagmin-like protein 1	SYTL1	84958	SYTL1	0.0180914	0.0145284	0.213041	0.00443886	0.0136453	0.744952	-0.00624201	0.0178315	0.726297	0.0153946	0.0181665	0.396763
SeqId_12894_3	PAX-interacting protein 1	PAXI1	22976	PAXIP1	-0.0505607	0.0196817	0.0102016	0.0200753	0.0191698	0.29499	-0.0255497	0.0250692	0.308122	0.000270476	0.0252643	0.991458
SeqId_12895_28	Diacylglycerol kinase beta	DGKB	1607	DGKB	0.0163715	0.0146665	0.264317	0.00426903	0.0138817	0.75844	0.0346322	0.0179471	0.0536469	0.023114	0.0182594	0.20556
SeqId_12904_180	cubilin	cubilin	8029	CUBN	-0.00372741	0.0145271	0.7975	0.00377491	0.0136146	0.781573	0.012873	0.017822	0.470104	0.00505544	0.0180736	0.779697
SeqId_12916_3	Protein p13 MTCP-1	MTCP1	4515	MTCP1	0.0136137	0.0158697	0.390979	0.0207613	0.0148506	0.16211	-0.00538243	0.0194702	0.782207	-0.0144264	0.0197774	0.465734
SeqId_12923_51	Keratin, type I cytoskeletal 17	Keratin 17	3872	KRT17	0.000367556	0.0168013	0.982546	0.0116656	0.0157318	0.458372	-0.0198786	0.0205569	0.333542	-0.019355	0.0209009	0.354427
SeqId_12931_16	Mineralocorticoid receptor	MCR	4306	NR3C2	0.0247376	0.0450603	0.583013	-0.0607683	0.0421246	0.149138	-0.0210174	0.0553091	0.703946	0.00619959	0.0560935	0.911995
SeqId_12934_1	E3 ISG15--protein ligase HERC5	HERC5	51191	HERC5	-0.0324926	0.0108034	0.00263292	-0.0239196	0.0101883	0.0188871	-0.030959	0.0132887	0.0198213	-0.022103	0.0135423	0.10265
SeqId_12936_38	Retinaldehyde-binding protein 1	RLBP1	6017	RLBP1	0.00375156	0.0150534	0.803193	0.00716214	0.0141106	0.611755	-0.0111139	0.0176811	0.529627	-0.0155971	0.0187591	0.405725
SeqId_12940_35	Aldehyde dehydrogenase family 3 member B1	AL3B1	221	ALDH3B1	-0.016451	0.0239238	0.491679	0.00045305	0.0224476	0.983898	-0.0363149	0.0293171	0.215458	-0.011195	0.02953	0.704608
SeqId_12954_71	Peroxisome proliferator-activated receptor alpha	PPARa	5465	PPARA	-0.0348656	0.0260256	0.180354	-0.0170926	0.0244268	0.484085	0.0179439	0.0319629	0.574526	0.028226	0.0324331	0.384146
SeqId_12956_40	KIF1-binding protein	KBP	26128	KIFBP	-0.0456925	0.0443724	0.303127	-0.0267124	0.0419022	0.523803	-0.0738442	0.0543579	0.174311	-0.0744296	0.0552393	0.17785
SeqId_12957_62	Cytochrome b-c1 complex subunit 7	UCR6	7381	UQCRB	-0.00190005	0.0111422	0.864596	0.00410903	0.0104387	0.69385	0.00943785	0.0136065	0.487915	0.027172	0.0137548	0.0482157
SeqId_12960_9	Glucokinase	HXK4	2645	GCK	-0.00727703	0.0137157	0.595722	0.003761	0.0129036	0.770693	-0.0117369	0.0168265	0.485477	0.00237664	0.0170739	0.889294
SeqId_12963_1	Protein GPR107	GP107	57720	GPR107	0.00948496	0.0125133	0.448457	-0.00418431	0.0117306	0.721315	-0.00373447	0.0153384	0.80764	-0.0268619	0.0155996	0.085078
SeqId_12968_2	Cysteine and glycine-rich protein 2	CSRP2	1466	CSRP2	-0.0310869	0.0193393	0.107956	-0.00902605	0.0181744	0.619446	-0.011101	0.0237901	0.640771	-0.00747419	0.0234124	0.749544
SeqId_12970_35	Double-stranded RNA-binding protein Staufen homolog 2	STAU2	27067	STAU2	-0.0188478	0.0162729	0.246771	-0.0106257	0.0156366	0.496796	-0.00543978	0.020478	0.790516	0.00635012	0.020783	0.759952
SeqId_12975_11	Keratin, type I cytoskeletal 20	Keratin 20	54474	KRT20	0.12329	0.0358327	0.000580168	0.0536721	0.0341373	0.115894	0.0765723	0.0444452	0.084916	0.0248526	0.0450911	0.581521
SeqId_12980_31	Pre-mRNA-splicing factor RBM22	RBM22	55696	RBM22	-0.0451687	0.0407581	0.267769	-0.0654726	0.0381287	0.0859524	-0.0530528	0.0499695	0.28837	-0.0187326	0.0507895	0.712255
SeqId_12987_12	Serine/arginine-rich splicing factor 7	SRSF7	6432	SRSF7	-0.0264326	0.0266845	0.321901	-0.0373796	0.0249662	0.134338	-0.0731278	0.0325031	0.0244572	-0.0213481	0.0332177	0.520436
SeqId_12988_49	RNA-binding protein EWS	EWS	2130	EWSR1	-0.0272658	0.0285349	0.339313	-0.0405881	0.0266982	0.128446	-0.0774757	0.0347823	0.0259176	-0.0255582	0.0355293	0.471922
SeqId_12990_39	Mitogen-activated protein kinase kinase kinase 3	MAP3K3	4215	MAP3K3	-0.0384463	0.0181436	0.0340906	-0.0422103	0.016988	0.0129655	-0.024855	0.0223484	0.26607	-0.016962	0.0227339	0.455601
SeqId_12991_49	Cullin-9	CUL9	23113	CUL9	0.00442807	0.012079	0.713923	-0.00846308	0.0113255	0.454908	-0.0123515	0.0147991	0.403937	-0.0188049	0.0149468	0.208348
SeqId_12993_21	Nuclear protein localization protein 4 homolog	NPL4	55666	NPLOC4	-0.0429168	0.0365912	0.240847	0.0290958	0.0344476	0.398312	-0.0229019	0.044993	0.610746	0.00712635	0.0455631	0.875713
SeqId_13007_66	Epididymal-specific lipocalin-10	LCN10	414332	LCN10	-0.044152	0.0254623	0.0829158	-0.0244625	0.0239225	0.30651	-0.0267977	0.0313345	0.392432	-0.00482062	0.0317117	0.879176
SeqId_13013_41	E3 ubiquitin-protein ligase parkin	PRKN2	5071	PRKN	-0.00977646	0.0143757	0.496462	0.00542944	0.0134841	0.687201	0.00232491	0.0176488	0.895196	0.00391254	0.0178421	0.826426
SeqId_13025_4	Fibroblast growth factor receptor substrate 2	FRS2	10818	FRS2	-0.00908838	0.00773515	0.240017	-0.0111733	0.00726136	0.123868	-0.015394	0.00945616	0.10354	-0.0179555	0.00961392	0.0618097
SeqId_13027_20	Chromobox protein homolog 7	CBX7	23492	CBX7	-0.0181011	0.0230586	0.432451	-0.0143855	0.021608	0.505573	-0.0224065	0.0282997	0.428501	0.00134285	0.0286842	0.962661
SeqId_13032_1	Beclin-1	BECN1	8678	BECN1	0.0110142	0.0149069	0.459988	-0.0267699	0.0139178	0.0544251	-0.00920656	0.018291	0.614727	-0.00625201	0.018641	0.73733
SeqId_13039_1	Nuclear inhibitor of protein phosphatase 1	PP1R8	5511	PPP1R8	-0.0180663	0.0249408	0.46884	-0.0141922	0.0233809	0.543852	-0.0460447	0.0305276	0.131478	0.0127369	0.0310749	0.681895
SeqId_13041_47	TNF receptor-associated factor 4	TRAF4	9618	TRAF4	0.0126779	0.00926591	0.171239	-0.00161736	0.00872347	0.852913	0.00945323	0.0113499	0.404906	-0.00577345	0.0114673	0.614634
SeqId_13042_7	Potassium voltage-gated channel subfamily A member 10	KCA10	3744	KCNA10	0.0133747	0.0145737	0.35876	0.026897	0.0136197	0.0482845	0.00984514	0.0178976	0.582264	0.0166967	0.0181886	0.358632
SeqId_13043_157	ATPase family AAA domain-containing protein 2	ATAD2	29028	ATAD2	0.000833838	0.0116888	0.94313	0.00864872	0.0109469	0.429491	0.00778246	0.0143407	0.587348	0.00786267	0.0144325	0.5859
SeqId_13044_5	Tumor susceptibility gene 101 protein	TS101	7251	TSG101	0.0103949	0.0376971	0.782742	0.0541404	0.0353795	0.125948	0.019052	0.0462759	0.680557	0.0116964	0.0466684	0.802101
SeqId_13053_6	Sodium- and chloride-dependent neutral and basic amino acid transporter B(0+)	S6A14	11254	SLC6A14	-0.00096177	0.0188812	0.959375	-0.00135772	0.017707	0.938881	0.0043077	0.0231748	0.85254	-0.00457123	0.0235708	0.846226
SeqId_13055_53	PH and SEC7 domain-containing protein 1	PSD1	5662	PSD	-0.0342774	0.0242198	0.156991	-0.00790061	0.0227441	0.728314	0.00465596	0.0297847	0.87578	0.00611221	0.0302355	0.839797
SeqId_13056_18	Orphan sodium- and chloride-dependent neurotransmitter transporter NTT5	S6A16	28968	SLC6A16	0.0282928	0.0282727	0.316967	-0.00839279	0.0265297	0.751733	-0.0121933	0.0347432	0.725621	-0.00604172	0.0353447	0.864273
SeqId_13059_33	Riboflavin kinase	RIFK	55312	RFK	0.0455989	0.0245604	0.0633679	0.0350867	0.0230814	0.128479	0.0437696	0.0302048	0.14731	0.0787697	0.0302573	0.00923241
SeqId_13066_42	Enhancer of mRNA-decapping protein 4	EDC4	23644	EDC4	-0.0317634	0.0140109	0.0233869	-0.0267354	0.0131815	0.0425345	-0.0512238	0.0171568	0.00283	-0.0305479	0.0175759	0.082201
SeqId_13067_5	cGMP-dependent protein kinase 1, beta isozyme	KGP1B	5592	PRKG1	-0.00436498	0.0113174	0.699727	0.011827	0.0106016	0.264601	-0.0141916	0.0138481	0.305455	-0.000865396	0.0141386	0.951194
SeqId_13073_14	Acidic leucine-rich nuclear phosphoprotein 32 family member A	AN32A	8125	ANP32A	-0.0282472	0.0142317	0.047166	-0.0132032	0.0134008	0.324501	-0.00881931	0.0175279	0.614853	-0.00477706	0.0178613	0.789121
SeqId_13076_4	Fragile X mental retardation syndrome-related protein 1	FXR1	8087	FXR1	0.0279038	0.0440738	0.526657	-0.0142296	0.0413199	0.730564	-0.0496164	0.0524711	0.344355	0.0514399	0.0531409	0.333049
SeqId_13078_3	Centrin-2	CETN2	1069	CETN2	-0.0378403	0.0122693	0.00204132	-0.0222111	0.0116248	0.0560487	-0.0206924	0.0152273	0.174176	-0.0114329	0.0154856	0.460336
SeqId_13083_18	Valine--tRNA ligase	SYVC	7407	VARS1	-0.0255788	0.0210682	0.224711	-0.00292302	0.0197817	0.882529	-0.0140997	0.0258725	0.585774	-0.0182335	0.0262642	0.487536
SeqId_13085_18	Glucagon-like peptide 1 receptor:Cytoplasmic domain	GLP1R:CD	2740	GLP1R	-0.012453	0.0155427	0.423009	-0.0224135	0.0145383	0.123151	-0.0201583	0.0190643	0.290336	-0.019021	0.0193887	0.326574
SeqId_13088_397	Betacellulin	BTC	685	BTC	0.00370353	0.0119118	0.755866	-0.00987922	0.0111743	0.376639	-0.0272565	0.0145734	0.0614444	-0.0170454	0.0148119	0.249818
SeqId_13089_6	Hypoxia-inducible factor 1-alpha	HIF-1a	3091	HIF1A	-0.00262085	0.0181056	0.884906	-0.0143188	0.0169624	0.398587	0.00416909	0.022224	0.851195	0.00717399	0.0225385	0.750258
SeqId_13090_17	Protein S100-A6	S100A6	6277	S100A6	0.0151537	0.0427882	0.723222	0.0716761	0.0399962	0.0731216	0.0151743	0.0525238	0.772656	0.0422686	0.0528914	0.424198
SeqId_13093_6	Secreted and transmembrane protein 1	SECTM1	6398	SECTM1	0.0299106	0.0203532	0.141676	0.00229112	0.0191555	0.904795	-0.00426615	0.0249852	0.864423	0.00357579	0.025407	0.888075
SeqId_13094_75	R-spondin-3	RSPO3	84870	RSPO3	0.02561	0.0268606	0.340367	-0.0477737	0.0250947	0.0569446	-0.0293622	0.0329455	0.372804	-0.00897838	0.0323848	0.781595
SeqId_13095_51	Lithostathine-1-alpha	PSP	5967	REG1A	0.0965253	0.0366144	0.0083825	0.0636673	0.0344569	0.0646403	0.0473473	0.0452554	0.295457	-0.0352564	0.0457587	0.441012
SeqId_13097_11	Bcl-2-like protein 2	Apoptosis regulator Bcl-W	599	BCL2L2	0.0140222	0.0153998	0.362536	-0.0121588	0.014439	0.399744	0.00924384	0.0189253	0.625239	0.0260532	0.0192014	0.174834
SeqId_13098_93	Vascular endothelial growth factor D	VEGF-D	2277	VEGFD	0.0652865	0.0283829	0.0214367	0.0366873	0.0267727	0.170584	0.0825133	0.0348252	0.017819	0.0573552	0.0354635	0.105814
SeqId_13101_60	Sclerostin	SOST	50964	SOST	0.0165084	0.0180112	0.359372	-0.00202064	0.0169376	0.905039	-0.0115436	0.0221219	0.601798	0.00184079	0.0224319	0.934598
SeqId_13102_1	Protein FAM3D	FAM3D	131177	FAM3D	0.200058	0.0442389	6.11923e-06	0.0952807	0.0422687	0.0241857	0.12037	0.0553165	0.0295538	0.00676228	0.0560604	0.903988
SeqId_13103_125	Chorionic somatomammotropin hormone	CSH	1442|1442	CSH1|CSH2	-0.0274555	0.0136049	0.0435849	-0.0196893	0.0127896	0.123687	-0.0450531	0.0166248	0.00672826	-0.0354001	0.016989	0.0371868
SeqId_13104_32	Ephrin-B1	EFNB1	1947	EFNB1	0.045475	0.0223869	0.0422221	0.0419353	0.021027	0.046114	0.0167206	0.0276119	0.544809	0.0266381	0.0279257	0.340138
SeqId_13105_7	Synaptosomal-associated protein 25	SNP25	6616	SNAP25	-0.0551405	0.0172436	0.00138515	-0.0313126	0.0163072	0.0548365	-0.0382323	0.0213415	0.0732199	-0.0260862	0.0217233	0.229812
SeqId_13107_9	Ly6/PLAUR domain-containing protein 3	LYPD3	27076	LYPD3	0.0253339	0.0186261	0.173789	0.0355069	0.0180224	0.0488212	0.03227	0.0228505	0.157884	0.0139918	0.0232745	0.54773
SeqId_13109_82	Neuronal growth regulator 1	NEGR1	257194	NEGR1	0.0631932	0.0141729	8.24467e-06	0.0572971	0.0133591	1.7948e-05	0.0260827	0.0177695	0.14215	0.0153597	0.0181473	0.397336
SeqId_13111_79	B-cell lymphoma 6 protein	BCL6	604	BCL6	0.00391708	0.0256117	0.878445	-0.0205742	0.023979	0.390889	0.0304671	0.0313945	0.331817	0.00510745	0.031956	0.873017
SeqId_13112_179	Follistatin-related protein 1	FSTL1	11167	FSTL1	-0.00409218	0.0146161	0.779495	-0.00597731	0.0137136	0.662933	0.0105973	0.0179138	0.554136	-0.0111104	0.0182301	0.542224
SeqId_13113_7	Osteopontin	Osteopontin	6696	SPP1	-0.134031	0.0359102	0.000189663	-0.129164	0.033725	0.000128186	-0.135305	0.0442877	0.00224952	-0.0958296	0.042974	0.025751
SeqId_13114_50	Lumican	Lumican	4060	LUM	0.0410654	0.0196208	0.0363534	0.0291732	0.0184514	0.11386	0.0786785	0.0238492	0.000970286	0.0439136	0.0245619	0.0737958
SeqId_13116_25	CD177 antigen	CD177	57126	CD177	-0.00618449	0.0592492	0.916867	-0.0182782	0.0558533	0.743476	0.0330777	0.0726842	0.649046	-0.0618654	0.0733511	0.398997
SeqId_13117_232	Choline/ethanolamine kinase	CHKB	1120	CHKB	-0.0324848	0.0330151	0.325147	0.0336999	0.0311037	0.278601	0.0303577	0.0405327	0.453877	0.0438251	0.0409093	0.284047
SeqId_13118_5	SPARC-related modular calcium-binding protein 1	SMOC1	64093	SMOC1	-0.00283545	0.0268293	0.915832	-0.0185341	0.0252082	0.462193	-0.0403842	0.032885	0.219431	-0.0446955	0.0330182	0.175844
SeqId_13119_26	Protein Z-dependent protease inhibitor	protein Z inhibitor	51156	SERPINA10	-0.0704009	0.0194612	0.000297453	-0.0642593	0.0183054	0.000447433	-0.0432006	0.02416	0.0737593	-0.0433753	0.0244706	0.0763041
SeqId_13122_19	Leucine-rich repeat transmembrane protein FLRT2	FLRT2	23768	FLRT2	0.0450419	0.022812	0.048327	0.0449675	0.0214164	0.0357576	0.0874112	0.027498	0.00147878	0.0562957	0.0284494	0.0478381
SeqId_13123_3	Leucine-rich repeat transmembrane protein FLRT3:Extracellular domain	FLRT3:ECD	23767	FLRT3	-0.0188419	0.0258952	0.466845	-0.00455671	0.0242794	0.851129	0.0384708	0.0317468	0.225589	-0.010487	0.0322466	0.745021
SeqId_13124_20	Immunoglobulin superfamily containing leucine-rich repeat protein 2	ISLR2	57611	ISLR2	0.0645813	0.0194515	0.000899789	0.0551054	0.0182932	0.00259242	0.0749694	0.0238354	0.00165921	0.0234579	0.0245143	0.338614
SeqId_13125_45	Vitronectin	Vitronectin	7448	VTN	0.00101058	0.0517716	0.984426	0.0220985	0.0488095	0.650729	0.0296811	0.0634823	0.640107	-0.0172251	0.0643913	0.789079
SeqId_13126_52	Desmocollin-2	DSC2	1824	DSC2	0.0986643	0.0209189	2.39911e-06	0.0614619	0.01995	0.00206448	0.0760187	0.0261293	0.0036221	0.051622	0.0266578	0.0528107
SeqId_13129_40	Low-density lipoprotein receptor	LDLR	3949	LDLR	0.0207172	0.0145632	0.154861	-0.00730575	0.0136799	0.593307	-0.0173947	0.0178876	0.330831	-0.00443693	0.0182388	0.807798
SeqId_13130_150	Hexokinase-2	HXK2	3099	HK2	-0.035471	0.0399651	0.374784	-0.0271061	0.037457	0.469275	-0.0656734	0.0489931	0.180095	0.0243684	0.0496836	0.6238
SeqId_13131_5	Hexokinase-1	HXK1	3098	HK1	-0.0250417	0.0187947	0.182733	1.47545e-05	0.0176489	0.999333	-0.0342771	0.0230579	0.137129	-0.00801945	0.0232811	0.730499
SeqId_13132_14	Semaphorin-5A	SEM5A	9037	SEMA5A	-0.0162245	0.0227596	0.47593	-0.0335117	0.0212741	0.115202	0.0213398	0.0279044	0.444422	0.0209339	0.0281607	0.457257
SeqId_13133_73	Latent-transforming growth factor beta-binding protein 4	LTBP4	8425	LTBP4	0.0441003	0.0220173	0.0451788	0.0217758	0.020704	0.292907	0.059304	0.0269953	0.028033	0.0256392	0.027571	0.352405
SeqId_13228_75	E3 ubiquitin-protein ligase Mdm2	MDM2	4193	MDM2	-0.00447309	0.0106023	0.6731	0.00569631	0.0099419	0.566671	-0.00907247	0.0130096	0.485571	0.0115139	0.0131835	0.382467
SeqId_13229_20	Protein Mdm4	MDM4	4194	MDM4	-0.0181121	0.0175993	0.303415	0.00701969	0.016558	0.671606	0.0298229	0.0215494	0.16638	0.0371258	0.0217821	0.0883036
SeqId_13230_174	Ig gamma-2, Kappa	IgG2, Kappa	3501	IGHG2	0.0063445	0.0191425	0.740316	0.0120284	0.0179529	0.50286	0.0229402	0.0234777	0.328517	0.00912927	0.0235961	0.698832
SeqId_13231_90	Ig gamma-4, Kappa	IgG4, Kappa	3503	IGHG4	0.0643633	0.0386239	0.0956319	-0.0120681	0.0364102	0.740306	-0.0385476	0.0475225	0.417283	-0.0462202	0.0480758	0.33635
SeqId_13240_170	SH3 and multiple ankyrin repeat domains protein 1	SHAN1	50944	SHANK1	0.0207039	0.0166953	0.214935	0.0311253	0.015615	0.0462289	0.0222472	0.0205059	0.277958	0.0214607	0.0208485	0.303309
SeqId_13242_134	SH3 and multiple ankyrin repeat domains protein 3	SHAN3		SHANK3	0.0233195	0.0244005	0.339225	-0.00664783	0.0228872	0.771464	0.0410074	0.0299122	0.170399	0.00520436	0.0303509	0.863852
SeqId_13256_21	SH3 and multiple ankyrin repeat domains protein 1	SHAN1	50944	SHANK1	0.00443062	0.0160928	0.783073	0.00917333	0.0151056	0.543666	0.0138785	0.019759	0.482436	0.0115548	0.0198354	0.560207
SeqId_13268_45	Protein Wnt-5a	WNT5A	7474	WNT5A	0.00430262	0.0307968	0.888889	-0.0230606	0.0289472	0.425657	0.00487312	0.0378995	0.89769	0.000972066	0.0384848	0.979849
SeqId_13374_4	Beta-defensin 113	DB113	245927	DEFB113	-0.014787	0.0399315	0.711152	0.00872121	0.0374216	0.81572	0.0279822	0.0490003	0.567958	0.016848	0.0497553	0.734897
SeqId_13375_48	Synaptogyrin-3	SNG3	9143	SYNGR3	0.00784744	0.0195486	0.688103	1.66672e-05	0.0183306	0.999274	-0.00263324	0.0239985	0.912627	0.00035418	0.0243666	0.988403
SeqId_13377_3	Cytochrome b561 domain-containing protein 1	C56D1	284613	CYB561D1	-0.0193636	0.0200371	0.333851	-0.0306628	0.0187495	0.101966	-0.0194715	0.0245999	0.428637	-0.0081223	0.0240022	0.735063
SeqId_13378_80	Glutaredoxin-like protein C5orf63	YD286	401207	C5orf63	-0.0115712	0.0182273	0.525541	-0.00522424	0.0170893	0.759832	-0.00521681	0.0223755	0.815646	0.0159833	0.0227773	0.482852
SeqId_13381_49	Beta-1,4-galactosyltransferase 1	B4GT1	2683	B4GALT1	0.0250318	0.0157291	0.111514	0.0296285	0.0147578	0.0446813	-0.00264609	0.0193794	0.891393	-0.00183932	0.0196964	0.925599
SeqId_13384_110	Fumarate hydratase, mitochondrial	FUMH	2271	FH	-0.0454918	0.0341903	0.183338	0.0133948	0.0321296	0.676751	-0.0453819	0.0419658	0.279518	-0.00563621	0.0423359	0.89409
SeqId_13386_248	E3 ubiquitin-protein ligase RNF34	RNF34	80196	RNF34	-0.0263899	0.0145366	0.0694612	-0.0159809	0.0137237	0.244229	-0.0245032	0.0178475	0.169776	-0.0248232	0.0174201	0.154163
SeqId_13387_55	ETS homologous factor	EHF	26298	EHF	0.00960023	0.0195586	0.623536	0.00404327	0.0183718	0.825809	-0.0227781	0.0239812	0.342198	-0.00843867	0.0239963	0.725089
SeqId_13388_57	Neuroendocrine convertase 1	NEC1	5122	PCSK1	0.0397354	0.0258844	0.124757	0.027652	0.0243842	0.256789	0.0298654	0.0318385	0.34823	0.0447246	0.0323604	0.166947
SeqId_13393_46	Derlin-1	DERL1	79139	DERL1	-0.0314244	0.0241505	0.193194	-0.00807584	0.0227129	0.722169	-0.0474936	0.0295845	0.108416	-0.0937924	0.0298355	0.00166853
SeqId_13397_88	Beta-defensin 4A	HBD-2	100289462	DEFB4A	0.193154	0.0694182	0.00539477	0.0781101	0.0655855	0.233667	0.286382	0.084859	0.000738696	0.190856	0.0866551	0.0276317
SeqId_13399_33	RELT-like protein 1	RELL1	768211	RELL1	0.0266026	0.0190089	0.16167	0.021023	0.0178389	0.238602	0.0613864	0.0231915	0.00812236	0.027732	0.0237158	0.242264
SeqId_13403_5	ETS translocation variant 5	ETV5	2119	ETV5	-0.031387	0.0147923	0.033851	-0.0294962	0.0138807	0.0335883	-0.0289765	0.0181936	0.111233	-0.0173607	0.0185098	0.348285
SeqId_13405_61	Serine protease inhibitor Kazal-type 2	ISK2	6691	SPINK2	0.00655397	0.0286228	0.818887	-0.000478211	0.0271578	0.985951	0.0195056	0.035073	0.578114	0.0744996	0.0353751	0.0352053
SeqId_13406_161	CMRF35-like molecule 6	CLM6	10871	CD300C	-0.0822256	0.0523797	0.116461	-0.00342283	0.0492432	0.944585	-0.0291651	0.0644415	0.650849	0.000125977	0.0654922	0.998465
SeqId_13408_23	WAP, Kazal, immunoglobulin, Kunitz and NTR domain-containing protein 2	WFKN2	124857	WFIKKN2	0.033867	0.0212137	0.110384	0.0331806	0.0199515	0.0962994	0.00339483	0.0261315	0.896635	-0.0169263	0.026374	0.521016
SeqId_13411_21	E3 ubiquitin-protein ligase NRDP1	RNF41	10193	RNF41	-0.011743	0.0134106	0.381223	-0.00186181	0.0126053	0.882579	-0.0195133	0.0164694	0.23609	-0.0184443	0.0167249	0.27011
SeqId_13412_5	WAP four-disulfide core domain protein 6	WFDC6	140870	WFDC6	0.0353859	0.029182	0.225285	0.0161851	0.0274012	0.554742	0.0134949	0.0358685	0.706744	0.0087347	0.0362942	0.809816
SeqId_13416_8	Transmembrane protein 132D	T132D	121256	TMEM132D	0.0723264	0.0241914	0.00279195	0.0864793	0.0225502	0.000125576	0.0842947	0.0297222	0.00456701	0.0524531	0.0304241	0.0846964
SeqId_13421_17	Protein kish-B	KISHB	56900	TMEM167B	0.00395407	0.0129756	0.760571	0.00237159	0.0121674	0.845461	0.0162629	0.0158964	0.306282	0.00240953	0.0161141	0.881136
SeqId_13422_66	Ecto-NOX disulfide-thiol exchanger 2	ENOX2	10495	ENOX2	9.14266e-05	0.0154662	0.995283	0.0053748	0.0144876	0.710642	-0.00836051	0.0189787	0.65956	-0.0123584	0.0193012	0.521983
SeqId_13423_94	Redox-regulatory protein FAM213A	CJ058	84293	PRXL2A	-0.0243067	0.0297835	0.414436	-0.0329215	0.0278869	0.237788	-0.0571862	0.0364764	0.116937	-0.0547181	0.0364294	0.133089
SeqId_13427_66	Mannosyl-oligosaccharide 1,2-alpha-mannosidase IC	MA1C1	57134	MAN1C1	-0.0450472	0.0153907	0.00342349	-0.0499399	0.0144473	0.000546858	-0.031352	0.019023	0.0993303	-0.0338583	0.0191978	0.0777892
SeqId_13429_3	WAP four-disulfide core domain protein 10A	WF10A	140832	WFDC10A	-0.000531026	0.0228099	0.981427	-0.00476061	0.021378	0.823779	-0.0293068	0.027973	0.294786	0.0178213	0.0284563	0.531137
SeqId_13430_50	Urea transporter 1	UT1	6563	SLC14A1	-0.026004	0.0112653	0.0209809	-0.0135548	0.0106321	0.20235	-0.0237452	0.0138639	0.0867621	-0.00646967	0.0141528	0.647578
SeqId_13431_74	Membrane protein FAM159A	F159A	348378	SHISAL2A	0.015903	0.0324159	0.623714	0.0621451	0.0302661	0.0400441	0.0357199	0.0397349	0.368678	0.0254785	0.0404185	0.528454
SeqId_13432_9	Protrudin:Cytoplasmic domain, region 1, isoform 6	ZFY27:CD region 1	118813	ZFYVE27	0.037171	0.0240564	0.122307	0.00471205	0.0226265	0.835031	0.0570563	0.0294847	0.0529761	0.0133352	0.0301478	0.658254
SeqId_13434_172	Alpha-parvin	PARVA	55742	PARVA	0.0280325	0.0234494	0.231911	-0.0099332	0.0220576	0.652472	0.0245575	0.0288166	0.394102	-0.0116248	0.0293497	0.692046
SeqId_13435_31	Interleukin-20 receptor subunit beta	IL-20 Rb	53833	IL20RB	0.034381	0.070564	0.626095	-0.0477774	0.0661157	0.469906	0.0237504	0.0861429	0.782772	0.108458	0.0876664	0.216026
SeqId_13436_54	Myc-associated zinc finger protein	MAZ	4150	MAZ	-0.0261177	0.0171398	0.127558	-0.0157735	0.0161058	0.327399	-0.00349301	0.0210947	0.868482	0.0157223	0.0212502	0.459381
SeqId_13438_115	Chordin	CHRD	8646	CHRD	-0.0442897	0.0407737	0.277376	-0.0163472	0.038349	0.669908	-0.0297448	0.0493526	0.546708	0.0124943	0.0504316	0.80433
SeqId_13439_6	IQ domain-containing protein F3	IQCF3	401067	IQCF3	-0.00215539	0.0124013	0.86202	0.0120443	0.0119082	0.311812	-0.0269993	0.0151625	0.0749682	-0.0115384	0.0147937	0.435416
SeqId_13441_30	Dixin	DIXC1	85458	DIXDC1	0.00949459	0.00830563	0.252976	0.0138323	0.00779852	0.0761114	-0.00593705	0.0102212	0.561338	-0.00508912	0.0104116	0.624989
SeqId_13447_42	Shadow of prion protein	SPRN	503542	SPRN	-0.0365801	0.0282909	0.196011	-0.0529994	0.0264449	0.0450544	-0.0573439	0.0346328	0.0977686	-0.0192969	0.0353104	0.584727
SeqId_13449_25	Splicing factor 3B subunit 4	SF3B4	10262	SF3B4	0.0079427	0.0128979	0.538018	0.017793	0.0120608	0.140138	0.00372633	0.0157645	0.813142	0.00951626	0.0157271	0.545121
SeqId_13450_49	Ubiquitin carboxyl-terminal hydrolase 8	UBP8	9101	USP8	-0.00221237	0.032793	0.946212	-0.0021085	0.0308833	0.945568	-0.0244244	0.0401996	0.543468	-0.0330648	0.0408783	0.418596
SeqId_13451_2	Fibronectin type III domain-containing protein 4	FNDC4	64838	FNDC4	-0.0584323	0.0326663	0.0736527	0.00720188	0.0307233	0.814666	-0.0567412	0.0401468	0.157555	-0.0318934	0.0407661	0.434008
SeqId_13452_113	Small integral membrane protein 13	SIM13	221710	SMIM13	-0.0353757	0.0126519	0.00517281	-0.0317078	0.0118935	0.00767639	-0.0448597	0.0155222	0.00385201	-0.0292444	0.0158601	0.065199
SeqId_13453_2	39S ribosomal protein L33, mitochondrial	RM33	9553	MRPL33	-0.0214271	0.0246301	0.384324	-0.0211485	0.0231348	0.360641	0.00431931	0.030202	0.886279	-0.0023247	0.0307417	0.939721
SeqId_13457_33	ETS-related transcription factor Elf-5	ELF5	2001	ELF5	0.0266441	0.011668	0.0224	-0.00682249	0.0110211	0.535889	0.0289798	0.0143371	0.0432473	0.0138997	0.0146427	0.342487
SeqId_13459_30	Torsin-4A	CI167	54863	TOR4A	-0.0103777	0.011539	0.368462	-0.0143592	0.010815	0.184276	-0.00209163	0.0141805	0.882737	-0.0065932	0.0144374	0.647903
SeqId_13460_4	Chondroadherin	CHAD	1101	CHAD	0.213787	0.0468457	5.02763e-06	0.160052	0.04436	0.000308539	0.207169	0.058045	0.000358203	0.151287	0.0592153	0.0106229
SeqId_13463_1	Peroxidasin homolog	PXDN	7837	PXDN	0.0683957	0.0366142	0.0617607	0.0408394	0.0344275	0.235527	0.0742726	0.0450046	0.0988748	0.0691434	0.0456455	0.129826
SeqId_13464_8	Nutritionally-regulated adipose and cardiac enriched protein homolog	NRAC	400258	NRAC	0.0386775	0.0204407	0.0584662	0.0367552	0.0191595	0.0550628	0.0180354	0.0251507	0.473316	-0.0114978	0.0255901	0.65321
SeqId_13465_5	Calcipressin-1	CCP1	1827	RCAN1	0.0869976	0.0291924	0.00288109	0.0653057	0.0274975	0.0175506	0.0602508	0.0360978	0.0950975	0.0643768	0.0367019	0.0794225
SeqId_13468_5	Neuralized-like protein 4	NEUL4	84461	NEURL4	0.00408796	0.0117582	0.728088	0.00649074	0.0110262	0.556086	-0.00915815	0.0144292	0.525627	-0.0169341	0.0146682	0.248306
SeqId_13470_43	Parathyroid hormone/parathyroid hormone-related peptide receptor	PTH1R	5745	PTH1R	-0.0415596	0.0164271	0.0114083	-0.0460881	0.015383	0.00273508	-0.0479278	0.0202094	0.0177132	-0.0313279	0.0199228	0.115842
SeqId_13472_35	Haloacid dehalogenase-like hydrolase domain-containing protein 2	HDHD2	84064	HDHD2	-0.0133511	0.0451201	0.767306	0.060258	0.0422292	0.153602	-0.0192352	0.0553877	0.728378	0.00663456	0.0559967	0.905686
SeqId_13473_55	Inositol-trisphosphate 3-kinase A	IP3KA	3706	ITPKA	-0.0170696	0.00849366	0.0444639	-0.00782843	0.00799392	0.327433	-0.0116255	0.0104532	0.266074	-0.0111952	0.0106537	0.293337
SeqId_13474_40	Glutathione S-transferase kappa 1	GSTK1	373156	GSTK1	-0.0159155	0.0313607	0.611804	-0.0174281	0.0296194	0.556262	-0.0325628	0.0384589	0.397168	-0.0547079	0.0390036	0.160726
SeqId_13476_16	DNA/RNA-binding protein KIN17	KIN17	22944	KIN	0.0173077	0.0229043	0.449858	-0.00214527	0.0214914	0.920487	-0.0493744	0.0278641	0.0763992	-0.0478239	0.0285243	0.0936207
SeqId_13477_65	Leukotriene B4 receptor 1	LT4R1	1241	LTB4R	-0.00309186	0.0295022	0.916534	-0.00338126	0.0277054	0.902865	0.0548596	0.0360978	0.128574	-0.0147445	0.0367695	0.688422
SeqId_13479_8	Protein FAM171A2	F1712	284069	FAM171A2	0.0108969	0.00896222	0.224035	0.0140501	0.00840672	0.0946627	-0.011579	0.0110125	0.293058	0.00532891	0.01118	0.633614
SeqId_13481_24	Transcription elongation factor A protein 2	TCEA2	6919	TCEA2	-0.021398	0.0161167	0.18428	0.0100438	0.0151334	0.506895	-0.0196317	0.019804	0.32154	-0.00749391	0.0201025	0.709309
SeqId_13482_14	CCR4-NOT transcription complex subunit 1	CNOT1	23019	CNOT1	-0.0337518	0.0245808	0.169723	-0.0342744	0.0230563	0.137133	-0.0325171	0.0302125	0.281803	-0.0132822	0.0307508	0.665793
SeqId_13484_69	Collagen alpha-1(I) chain:N-term propeptide	CO1A1:N-term propeptide	1277	COL1A1	0.0194841	0.0218975	0.373581	0.0280559	0.0204938	0.171	0.0163464	0.0268885	0.543233	-0.00813044	0.0271177	0.764314
SeqId_13485_20	Transmembrane protein 87B	TM87B	84910	TMEM87B	-0.0141908	0.0158357	0.370184	-0.00373347	0.014889	0.802004	0.0228391	0.0194381	0.240008	0.0246125	0.0197122	0.211814
SeqId_13486_9	Polycystin-2:Cytoplasmic domain 1	PKD2:CD 1	5311	PKD2	0.00126493	0.0205215	0.95085	-0.000306331	0.0192598	0.98731	-0.0312218	0.0250894	0.213344	-0.0127455	0.0255359	0.617694
SeqId_13487_24	Protein unc-93 homolog B1	UN93B	81622	UNC93B1	-0.00961483	0.0336662	0.77519	-0.00301611	0.0315986	0.923957	0.0157961	0.041318	0.702235	0.00632831	0.040752	0.876594
SeqId_13488_3	Arfaptin-1	ARFP1	27236	ARFIP1	-0.0188047	0.0325349	0.563275	-0.00936844	0.0306017	0.759497	-0.0139215	0.0399293	0.727349	-0.029551	0.0405706	0.466379
SeqId_13490_1	MAGUK p55 subfamily member 6	MPP6	51678	MPP6	-0.0392457	0.01645	0.0170441	-0.0236862	0.0154875	0.126171	-0.066832	0.0200695	0.000868372	-0.0451114	0.0205167	0.0278943
SeqId_13491_40	Retinal rod rhodopsin-sensitive cGMP 3',5'-cyclic phosphodiesterase subunit delta	PDE6D	5147	PDE6D	-0.0257525	0.0251422	0.305706	-0.0259903	0.0235542	0.269842	-0.0251112	0.0308772	0.41607	0.0459454	0.0313526	0.142801
SeqId_13492_44	Stress-70 protein, mitochondrial	HSPA9B	3313	HSPA9	-0.0832375	0.0421817	0.0484604	-0.0850966	0.0395245	0.0313178	-0.0314011	0.0519555	0.545589	-0.0645073	0.0520604	0.215313
SeqId_13494_6	Ceramide synthase 5	CERS5	91012	CERS5	-0.0105517	0.0150061	0.481954	-0.00636379	0.0140865	0.651439	-0.0169398	0.0184247	0.357881	-0.0164534	0.0177125	0.352935
SeqId_13495_48	Hydroxycarboxylic acid receptor 2	HCAR2	338442	HCAR2	-0.0230525	0.0216818	0.287682	-0.0182749	0.0203659	0.369543	-0.0120394	0.0266104	0.650956	0.00271511	0.0270632	0.920086
SeqId_13496_19	Hydroxymethylglutaryl-CoA synthase, cytoplasmic	HMCS1	3157	HMGCS1	0.0635823	0.061968	0.304868	0.00350625	0.0588195	0.952466	0.0863065	0.0760775	0.256604	0.0768291	0.0769449	0.318039
SeqId_13497_34	Eukaryotic translation initiation factor 3 subunit J	EIF3J	8669	EIF3J	0.00127962	0.0342838	0.970226	0.0463785	0.0320987	0.148494	0.0253549	0.0420354	0.54639	0.0282028	0.0426216	0.508162
SeqId_13498_1	Inositol oxygenase	MIOX	55586	MIOX	0.00157428	0.0325561	0.961433	0.00803236	0.0305022	0.792291	-0.00743914	0.0398154	0.851785	-0.00175789	0.0389515	0.964004
SeqId_13499_30	Coagulation Factor VIII	Coagulation Factor VIII	2157	F8	-0.0493002	0.0251598	0.0500559	-0.023267	0.0238556	0.329398	-0.0481348	0.0308925	0.1192	-0.0588014	0.0312932	0.060238
SeqId_13501_10	Solute carrier family 35 member G2	S35G2	80723	SLC35G2	-0.023335	0.0243053	0.337015	0.0232598	0.0230488	0.3129	-0.0292428	0.0297772	0.326073	0.00665157	0.0302056	0.825708
SeqId_13502_2	Sodium-independent sulfate anion transporter	S2611	284129	SLC26A11	0.00372528	0.0327999	0.909574	0.0125812	0.0309945	0.684803	-0.000768219	0.040259	0.984776	-0.00709792	0.0406328	0.861328
SeqId_13503_19	PRA1 family protein 3	PRAF3	10550	ARL6IP5	-0.0902028	0.0540418	0.0950917	-0.0525461	0.0511062	0.303868	-0.113323	0.0662673	0.0872498	-0.137189	0.067133	0.0409992
SeqId_13504_147	Heterogeneous nuclear ribonucleoprotein R	HNRPR	10236	HNRNPR	-0.027529	0.0273203	0.313628	0.00375605	0.0256423	0.883544	-0.0599181	0.0334446	0.0732029	-0.0258202	0.0339628	0.447106
SeqId_13506_10	tRNA-dihydrouridine(20) synthase [NAD(P)+]-like	DUS2L	54920	DUS2	-0.0616667	0.0245657	0.0120638	-0.0593439	0.0230094	0.00990523	-0.0467043	0.0302778	0.122946	-0.00667429	0.0300894	0.824458
SeqId_13509_5	Secretory carrier-associated membrane protein 5	SCAM5	192683	SCAMP5	0.0243621	0.0159878	0.12756	0.00838209	0.0150273	0.576986	0.0257173	0.0192924	0.182524	0.0242729	0.019932	0.223305
SeqId_13510_7	Sarcoplasmic/endoplasmic reticulum calcium ATPase 3	AT2A3	489	ATP2A3	0.00272128	0.011753	0.816896	0.0102204	0.0110037	0.352985	0.00778618	0.0144166	0.589138	-0.00486015	0.0146454	0.739999
SeqId_13511_29	DNA-binding protein SATB1	SATB1	6304	SATB1	-0.0355679	0.0133966	0.00793097	-0.0269402	0.0126281	0.032895	-0.0557585	0.0163661	0.000656918	-0.0317223	0.0168339	0.0595072
SeqId_13512_28	Heterogeneous nuclear ribonucleoprotein R	HNRPR	10236	HNRNPR	0.00721839	0.0117262	0.538173	-0.00324185	0.0110127	0.768472	-0.013794	0.0143164	0.335295	-0.0114264	0.0145151	0.431162
SeqId_13513_174	E3 SUMO-protein ligase PIAS3	PIAS3	10401	PIAS3	-0.023482	0.0163805	0.151706	-0.0179138	0.0153735	0.243921	-0.0130242	0.0201383	0.517802	-0.0144154	0.0204239	0.480307
SeqId_13514_121	Ras-related protein Rab-35	Rab-1C	11021	RAB35	-0.011681	0.0176424	0.507908	-0.000985021	0.0165373	0.952503	-0.00350428	0.0216641	0.871498	-0.000895503	0.0218874	0.967364
SeqId_13515_8	Regulation of nuclear pre-mRNA domain-containing protein 1A	RPR1A	55197	RPRD1A	0.0194283	0.019857	0.327869	0.0105568	0.0186355	0.57106	0.00959978	0.0243967	0.69396	0.0180815	0.0248279	0.466447
SeqId_13516_46	ER membrane protein complex subunit 4	TMM85	51234	EMC4	0.0205604	0.0158532	0.194656	0.00541816	0.0150438	0.718728	0.0123003	0.0195051	0.528288	-0.000309909	0.0197663	0.987491
SeqId_13517_3	Patched domain-containing protein 3	PTHD3	374308	PTCHD3	0.0183736	0.0281552	0.514025	-0.0277489	0.0263698	0.292662	0.00626499	0.03457	0.85619	0.0222974	0.0350322	0.524462
SeqId_13518_5	Arf-GAP with SH3 domain, ANK repeat and PH domain-containing protein 2	ASAP2	8853	ASAP2	-0.00316217	0.026653	0.905559	-0.0137195	0.0250795	0.584351	0.0110177	0.0326827	0.736034	0.0372229	0.033256	0.263019
SeqId_13519_112	Rho guanine nucleotide exchange factor 25	ARHGP	115557	ARHGEF25	0.0039161	0.0120832	0.745867	-0.00184704	0.0113249	0.870443	0.00108644	0.0148297	0.941598	0.000398949	0.0150337	0.978829
SeqId_13522_20	Visinin-like protein 1	VISL1	7447	VSNL1	0.0305048	0.0277048	0.270868	-0.00488312	0.0260006	0.851027	0.0056527	0.0340202	0.868033	-0.0172581	0.0345558	0.617479
SeqId_13524_25	Heparan-sulfate 6-O-sulfotransferase 2	H6ST2	90161	HS6ST2	-0.0273323	0.0306342	0.372276	-0.0470425	0.0287995	0.102375	-0.00475503	0.037689	0.899601	0.00617918	0.0372408	0.868216
SeqId_13525_17	Potassium voltage-gated channel subfamily G member 4	KCNG4	93107	KCNG4	0.00955515	0.0168337	0.570294	0.0172405	0.015757	0.273889	0.0120203	0.0206614	0.560716	0.00286052	0.020918	0.891229
SeqId_13526_5	Lupus La protein:RNA recognition motif	LA:RRM	6741	SSB	0.000719485	0.0216521	0.973492	0.0276371	0.0202414	0.172135	0.0042331	0.0265678	0.873407	0.0187338	0.026988	0.487587
SeqId_13529_39	Nucleosome assembly protein 1-like 2	NP1L2	4674	NAP1L2	-0.00854402	0.0141268	0.545306	-0.000720262	0.0132631	0.956692	-0.0146305	0.0173175	0.398199	-0.0236366	0.0175869	0.17895
SeqId_13530_5	Urotensin-2 receptor	UR2R	2837	UTS2R	-0.00508557	0.0171557	0.766897	0.0111097	0.0160751	0.489496	-0.0122303	0.0210417	0.561077	-0.00871093	0.0214338	0.68444
SeqId_13532_25	Nuclear envelope phosphatase-regulatory subunit 1	NEPR1	255919	CNEP1R1	-0.0208891	0.0154395	0.176068	-0.0118226	0.0145049	0.415027	-0.0277941	0.018931	0.142055	-0.033973	0.0188096	0.0708939
SeqId_13534_20	Myomesin-2	MYOM2	9172	MYOM2	0.118952	0.0504685	0.0184251	0.17434	0.0470281	0.000209598	0.223024	0.0612215	0.000269585	0.0715821	0.0625944	0.252796
SeqId_13535_2	Collagen type IV alpha-3-binding protein:PH domain	C43BP:PH domain	10087	CERT1	-0.0481095	0.0214325	0.0247873	-0.0161445	0.0202042	0.424251	-0.0564619	0.0263333	0.0320226	-0.0304892	0.0268085	0.255413
SeqId_13536_56	DNA polymerase iota	POLI	11201	POLI	0.00145582	0.0179162	0.935237	-0.00304905	0.0168036	0.856012	-0.0057278	0.0219717	0.794332	0.0116239	0.0221631	0.59995
SeqId_13539_131	Small conductance calcium-activated potassium channel protein 1	KCNN1	3780	KCNN1	-0.0162839	0.0105568	0.122951	-0.018701	0.00987833	0.0583395	-0.0126487	0.0129702	0.329454	-0.0156664	0.0131319	0.232866
SeqId_13540_1	G-protein coupled receptor 26	GPR26	2849	GPR26	-0.0107768	0.0159624	0.49959	-0.00700948	0.0149685	0.639582	-0.0263673	0.0187978	0.160711	-0.0017806	0.0198447	0.928504
SeqId_13541_1	Myc target protein 1	MYCT1	80177	MYCT1	-0.0246244	0.0129683	0.0575894	-0.0121371	0.0121957	0.319643	-0.0390526	0.0158588	0.0137965	-0.0253308	0.0161642	0.117094
SeqId_13543_7	Prostaglandin reductase 1	LTB4DH	22949	PTGR1	-0.0431066	0.0290037	0.137215	-0.0143593	0.0272848	0.598698	-0.0249044	0.0356926	0.485335	0.000556614	0.0358583	0.987615
SeqId_13544_9	Rho GTPase-activating protein 45	HMHA1	23526	ARHGAP45	-0.0634708	0.0459038	0.16676	-0.0464995	0.0433848	0.283813	-0.0761749	0.0562163	0.175407	-0.0841319	0.0569187	0.139379
SeqId_13545_97	Probable RNA-binding protein EIF1AD	EIF1A	84285	EIF1AD	-0.0252317	0.0241464	0.296048	-0.0159886	0.0226454	0.480162	-0.0333345	0.0296255	0.260505	-0.00011545	0.0301422	0.996944
SeqId_13547_5	5-hydroxytryptamine receptor 7	5HT7R	3363	HTR7	-0.0775371	0.0301129	0.0100274	-0.00673036	0.0284541	0.813018	-0.00843079	0.037173	0.82058	0.0316896	0.0363426	0.383226
SeqId_13549_15	Disintegrin and metalloproteinase domain-containing protein 29	ADA29	11086	ADAM29	-0.0163706	0.0166501	0.325502	-0.0364213	0.0163081	0.0255277	-0.0365484	0.0203731	0.0728198	-0.0312367	0.0204891	0.127371
SeqId_13552_7	Switch-associated protein 70	SWP70	23075	SWAP70	0.0187289	0.0217953	0.390171	0.0203351	0.0204482	0.319995	0.00151779	0.026754	0.954759	0.031296	0.0271366	0.248796
SeqId_13553_4	DCN1-like protein 3	DCNL3	123879	DCUN1D3	0.00431985	0.0139192	0.756293	-0.00895905	0.0130588	0.492679	-0.0210688	0.0170322	0.216088	-0.00727158	0.0173368	0.674902
SeqId_13554_78	Replication initiator 1	REPI1	29803	REPIN1	0.016941	0.0187948	0.367393	0.00954079	0.0176264	0.588317	0.0221866	0.023064	0.336069	0.00191394	0.0230882	0.933933
SeqId_13556_28	5-hydroxytryptamine receptor 2A	5HT2A	3356	HTR2A	0.0025591	0.0128548	0.842202	0.0190376	0.0120136	0.113042	-0.00396275	0.0157689	0.801581	-0.000138332	0.0158471	0.993035
SeqId_13557_3	Nectin-3	Nectin 3	25945	NECTIN3	-0.0121207	0.014005	0.386788	0.000660908	0.0131441	0.959898	0.00203266	0.0171902	0.905873	0.00600965	0.0175121	0.73147
SeqId_13561_5	5-hydroxytryptamine receptor 6	5HT6R	3362	HTR6	-0.0191126	0.0150011	0.202636	-0.0262612	0.0140342	0.0613139	-0.00685265	0.0184477	0.710292	-0.00180618	0.0187759	0.923364
SeqId_13563_259	Acyl-CoA-binding domain-containing protein 7	ACBD7	414149	ACBD7	0.018745	0.0190691	0.325607	-0.0115964	0.0178789	0.516591	0.0153722	0.0234192	0.511571	-0.0143906	0.0238269	0.545868
SeqId_13565_2	Retinoblastoma-like protein 2	p130	5934	RBL2	-0.0510268	0.0320073	0.110886	-0.0557182	0.0299572	0.0628963	-0.0351893	0.0393709	0.371435	0.00509702	0.0398643	0.89826
SeqId_13566_2	RNA polymerase II subunit A C-terminal domain phosphatase SSU72	SSU72	29101	SSU72	-0.0378975	0.0396313	0.338945	-0.0258524	0.0371642	0.486663	-0.00705747	0.0486644	0.884692	-0.0172333	0.0489054	0.724553
SeqId_13567_1	Dihydropyrimidinase-related protein 2	DPYL2	1808	DPYSL2	0.0735263	0.0635564	0.247327	-0.020132	0.059633	0.735667	-0.0486656	0.0778049	0.531654	-0.041594	0.0794071	0.600413
SeqId_13568_30	26S proteasome non-ATPase regulatory subunit 4	PSMD4	5710	PSMD4	0.047451	0.0269152	0.0779039	0.087928	0.024946	0.000423913	0.0433192	0.0330948	0.190553	0.0372163	0.0336506	0.268743
SeqId_13570_43	Vigilin	VIGLN	3069	HDLBP	-0.0281143	0.019894	0.157595	-0.0400604	0.0186052	0.031304	-0.0599427	0.0243202	0.0137118	-0.0458674	0.0248132	0.0645287
SeqId_13573_5	Actin-related protein 2/3 complex subunit 3	p21-ARC	10094	ARPC3	-0.0595683	0.0172991	0.000574367	-0.0355098	0.016374	0.0301082	-0.0511722	0.0214095	0.0168411	-0.036776	0.0217658	0.0910995
SeqId_13574_50	Rho-related GTP-binding protein Rho6	RND1	27289	RND1	0.00183549	0.0218811	0.933148	0.0175799	0.0204889	0.39088	-0.036851	0.0267894	0.168951	-0.0221976	0.0273	0.416162
SeqId_13575_40	Segment polarity protein dishevelled homolog DVL-2	DVL2	1856	DVL2	-0.00967333	0.0176463	0.58357	-0.0156574	0.0165379	0.343762	-0.0160495	0.0216468	0.458434	-0.00462567	0.0218771	0.832545
SeqId_13576_15	Glutathione S-transferase P	Glutathione S-transferase Pi	2950	GSTP1	-0.0140849	0.0103609	0.174009	-0.0141319	0.0097159	0.145806	-0.00785776	0.0127211	0.536778	-0.00586311	0.0129426	0.650543
SeqId_13577_25	Splicing factor U2AF 65 kDa subunit	U2AF2	11338	U2AF2	0.0427295	0.0301254	0.156077	-0.000723834	0.0283218	0.97961	0.0388806	0.0369596	0.29281	0.0343739	0.0375284	0.359696
SeqId_13578_98	Actin-binding LIM protein 3	ABLM3	22885	ABLIM3	-0.022227	0.0276055	0.420724	-0.0294455	0.02586	0.254848	0.0280532	0.0338346	0.407031	0.014928	0.0331383	0.652368
SeqId_13580_2	UDP-N-acetylhexosamine pyrophosphorylase	Sperm-associated antigen 2	6675	UAP1	-0.0194436	0.0151911	0.200568	-0.00552826	0.0143259	0.699577	0.00408619	0.0186685	0.826743	0.00400382	0.0189869	0.832987
SeqId_13583_19	Apoptotic protease-activating factor 1	Apaf-1	317	APAF1	-0.0113386	0.0214524	0.59712	-0.0107965	0.0200993	0.591158	-0.0155458	0.0262137	0.553154	0.00548202	0.0266793	0.837199
SeqId_13587_10	Rac GTPase-activating protein 1	RGAP1	29127	RACGAP1	-0.0370653	0.0565384	0.512096	-0.0341368	0.0530434	0.519858	-0.0793991	0.0693318	0.252124	0.0501992	0.0686195	0.464438
SeqId_13589_10	Amyloid beta A4 precursor protein-binding family B member 3:Phosphotyrosine Interaction Domain 2, Isoform IV	APBB3:PID 2	10307	APBB3	-0.00232939	0.02537	0.926844	0.0268306	0.0237445	0.258489	0.0246412	0.0311044	0.428237	0.0103599	0.0314196	0.741605
SeqId_13590_1	Oligoribonuclease, mitochondrial	ORN	25996	REXO2	0.0379673	0.0428776	0.375897	0.10341	0.0398917	0.00953458	0.0359038	0.0525748	0.494664	0.0566083	0.0532035	0.28733
SeqId_13591_31	DNA primase small subunit	PRI1	5557	PRIM1	0.0366001	0.0200699	0.0682081	0.0125045	0.0188725	0.5076	0.0367411	0.0246105	0.135464	0.0161198	0.0251604	0.52173
SeqId_13594_158	ADP-ribosylation factor-binding protein GGA1	GGA1	26088	GGA1	-0.0300032	0.0276605	0.278057	0.00833896	0.0260653	0.749025	-0.0152238	0.0339697	0.654038	0.00363074	0.0343996	0.915943
SeqId_13595_20	Thiamine-triphosphatase	THTPA	79178	THTPA	0.0200289	0.0256544	0.434967	0.0123693	0.0240876	0.607592	0.0566725	0.0314129	0.0712125	0.0499133	0.0316442	0.11472
SeqId_13596_3	Ras-related protein Rab-27B	RB27B	5874	RAB27B	-0.00588857	0.0175447	0.737148	-0.00732351	0.0164454	0.656087	-0.00261283	0.0215369	0.903438	-0.0107088	0.0218234	0.623636
SeqId_13597_20	Ras-related protein Rab-31	RAB31	11031	RAB31	-0.0719937	0.0329539	0.0289123	-0.0622228	0.0311615	0.0458488	-0.0572546	0.0405425	0.157887	-0.0468397	0.041155	0.255066
SeqId_13599_15	Rab9 effector protein with kelch motifs	RABEK	10244	RABEPK	-0.0172339	0.0136891	0.208048	0.00895017	0.012847	0.486008	-0.0100212	0.0168143	0.551177	-0.00840275	0.0162721	0.605582
SeqId_13602_6	NHP2-like protein 1	NH2L1	4809	SNU13	-0.0260065	0.0337535	0.441012	-0.0422715	0.0315941	0.180911	-0.0650298	0.0413326	0.115642	-0.0378064	0.0420058	0.368105
SeqId_13604_27	E3 ubiquitin-protein ligase NEURL1	NEUL1	9148	NEURL1	-0.0273751	0.0125969	0.029768	-0.00965933	0.0118705	0.415801	-0.0186266	0.0155057	0.229645	0.00814996	0.015744	0.604698
SeqId_13609_11	General transcription factor II-I	GTF2I	2969	GTF2I	-0.00406282	0.0162042	0.802025	-0.00967426	0.0151884	0.524156	-0.0202656	0.0198649	0.307646	-0.00937329	0.0201634	0.642027
SeqId_13610_9	Melanoma-associated antigen 10	MAGE-10	4109	MAGEA10	-0.0154351	0.0204196	0.449712	-0.00255669	0.0193288	0.894768	0.0244017	0.0250335	0.32968	0.00447055	0.0254775	0.86071
SeqId_13612_7	Cytohesin-interacting protein	CYTIP	9595	CYTIP	0.0197276	0.0280639	0.482084	0.00994719	0.0263261	0.705546	-0.0149075	0.0344429	0.665148	0.0072328	0.0348916	0.835781
SeqId_13613_23	Adenylate kinase isoenzyme 5	Adenylate kinase isoenzyme 5	26289	AK5	0.00395114	0.0200469	0.843754	0.00798548	0.0187815	0.670707	0.0218876	0.0245131	0.371914	0.0391131	0.0248945	0.116148
SeqId_13614_6	CREB-binding protein	CREB-binding protein	1387	CREBBP	-0.0651781	0.0248198	0.00863818	-0.0661702	0.0233091	0.00452817	-0.101797	0.0303005	0.000780577	-0.0301348	0.031085	0.332331
SeqId_13615_60	Cytoplasmic protein NCK2	NCK2	8440	NCK2	-0.0874415	0.0407182	0.0317549	-0.060957	0.038566	0.113972	-0.069068	0.0501494	0.168437	-0.0636808	0.0508318	0.210287
SeqId_13618_15	Mitotic spindle assembly checkpoint protein MAD1	MD1L1	8379	MAD1L1	-0.00727976	0.0181058	0.687634	-0.00642206	0.0169757	0.705201	-0.0126168	0.0222182	0.570129	-0.0185017	0.0225582	0.412115
SeqId_13620_10	ATPase ASNA1	ASNA	439	GET3	-0.00671204	0.02332	0.773482	0.019257	0.0218783	0.378757	-0.0292527	0.0286044	0.306467	-0.0336176	0.0290803	0.24767
SeqId_13621_31	AP-2 complex subunit alpha-2	AP2A2	161	AP2A2	0.00854919	0.0268653	0.750315	0.0551969	0.0250986	0.0278637	-0.00751624	0.0329583	0.819605	0.0306457	0.0333056	0.357503
SeqId_13622_16	Serine/threonine-protein phosphatase 2A 56 kDa regulatory subunit alpha isoform	2A5A	5525	PPP2R5A	-0.00441541	0.0313755	0.888085	0.0153626	0.0295018	0.602551	0.00515179	0.0385057	0.893566	0.0312971	0.0388132	0.420039
SeqId_13623_4	Histone-lysine N-methyltransferase 2D	MLL2	8085	KMT2D	-0.00710577	0.0132418	0.591531	-0.00349876	0.0124405	0.778526	-0.00174079	0.0162277	0.914572	0.00175808	0.0163894	0.914575
SeqId_13624_17	NAD kinase	NADK	65220	NADK	-0.0538751	0.0341598	0.114762	-0.0961233	0.0317669	0.00247899	-0.0617179	0.0418097	0.1399	-0.0436171	0.0426441	0.306395
SeqId_13625_19	Lupus La protein:HTH La-type RNA-binding domain	LA:HTH	6741	SSB	0.00742926	0.0159202	0.640746	0.00775436	0.014968	0.604414	0.0166146	0.0195307	0.39494	0.00211736	0.0198573	0.915083
SeqId_13628_58	Growth factor receptor-bound protein 14	GRB14	2888	GRB14	-0.0317279	0.00883282	0.000328095	-0.0100885	0.00840605	0.230083	-0.026624	0.0109242	0.014803	-0.018469	0.011166	0.0981193
SeqId_13629_25	Cysteine protease ATG4B	ATG4B	23192	ATG4B	-0.0137353	0.061204	0.822432	0.000590875	0.0575172	0.991803	-0.06979	0.0745293	0.349061	0.0408585	0.0763048	0.592329
SeqId_13631_1	Retinoblastoma-binding protein 5	RB binding protein 5	5929	RBBP5	-0.0316584	0.017897	0.0769067	-0.0158332	0.0168419	0.347163	-0.0673768	0.021808	0.00200466	-0.0242748	0.0224393	0.279342
SeqId_13632_10	Zyxin	Zyxin	7791	ZYX	-0.0386285	0.0364754	0.289586	-0.0644641	0.0341421	0.0590108	0.0258933	0.0448164	0.563424	0.0240723	0.0449204	0.592035
SeqId_13634_209	Pirin	PIR	8544	PIR	0.0477928	0.0213499	0.0251852	0.0637463	0.0199208	0.00137437	0.066851	0.0261355	0.0105317	0.0532156	0.0265578	0.0450954
SeqId_13636_20	Nucleosome assembly protein 1-like 1	NP1L1	4673	NAP1L1	0.0132272	0.0418148	0.751753	0.0688507	0.0391109	0.0783407	0.0107067	0.0513327	0.83478	0.0206912	0.0518984	0.690124
SeqId_13639_101	General vesicular transport factor p115	USO1	8615	USO1	-0.0372662	0.0195012	0.0560093	-0.00834743	0.0183749	0.649625	-0.0192473	0.0240299	0.423147	-0.0323413	0.0242477	0.182274
SeqId_13640_5	B-cell lymphoma 6 protein	BCL6	604	BCL6	0.0341416	0.0229993	0.137685	0.0140775	0.0216189	0.51494	0.0390515	0.0282201	0.166415	0.0343799	0.0283894	0.22589
SeqId_13642_90	Interferon-induced protein with tetratricopeptide repeats 3	CIG49	3437	IFIT3	0.0250464	0.0245785	0.308185	-0.00873642	0.0230598	0.704793	0.0415907	0.0301226	0.167367	0.0414398	0.0305664	0.175185
SeqId_13644_30	Hepatocyte growth factor-regulated tyrosine kinase substrate	HGS	9146	HGS	-0.00751418	0.0310291	0.808652	0.0145448	0.0291703	0.618048	0.000278269	0.0380921	0.994171	-0.0259921	0.0386305	0.501051
SeqId_13645_14	Pre-mRNA-splicing factor ATP-dependent RNA helicase PRP16	PRP16	9785	DHX38	-0.019561	0.0154751	0.206221	-0.0249648	0.0144815	0.0847244	-0.0399552	0.0189361	0.0348582	-0.0268929	0.0188583	0.153855
SeqId_13650_11	Kv channel-interacting protein 1	KCIP1	30820	KCNIP1	-0.0278272	0.0182909	0.128168	-0.0124848	0.0171785	0.467367	-0.0286206	0.0224503	0.202365	-0.0270526	0.0221759	0.222498
SeqId_13651_54	E3 ubiquitin-protein ligase ZFP91	ZFP91	80829	ZFP91	0.0349952	0.0366686	0.339899	-0.010277	0.0344347	0.76536	0.0464109	0.0450558	0.302974	0.0202513	0.0454925	0.656207
SeqId_13652_2	TOM1-like protein 1	TM1L1	10040	TOM1L1	-0.0215179	0.0142834	0.13194	-0.0230276	0.0134922	0.0878714	-0.017249	0.0175333	0.325221	-0.0124045	0.0178272	0.486543
SeqId_13653_335	O-acetyl-ADP-ribose deacetylase MACROD1	MACD1	28992	MACROD1	0.00808959	0.0198139	0.683069	0.0368384	0.0185558	0.047113	0.0229884	0.0243514	0.345154	0.0387043	0.0244338	0.113183
SeqId_13654_1	Rho-associated protein kinase 2	ROCK2	9475	ROCK2	-0.0485429	0.0351147	0.166846	-0.00150106	0.0333227	0.96407	-0.0432429	0.0431569	0.316348	-0.0421773	0.0433265	0.330317
SeqId_13655_34	Nucleolin	Nucleolin	4691	NCL	-0.0238634	0.0241613	0.323313	-0.0345238	0.0226508	0.127465	-0.0636485	0.0295083	0.0310082	-0.035707	0.0301192	0.235812
SeqId_13658_31	Platelet-derived growth factor C	PDGF-CC	56034	PDGFC	-0.0187691	0.0263291	0.475929	-0.00945014	0.0248483	0.703713	0.0218105	0.0323978	0.500815	0.0373034	0.0325015	0.251074
SeqId_13659_36	Manganese-transporting ATPase 13A1	AT131	57130	ATP13A1	-0.0353206	0.0176146	0.0449427	-0.0275927	0.0165534	0.0955366	0.00270287	0.0216404	0.900603	0.0205757	0.0218899	0.347237
SeqId_13660_76	Angiopoietin-2	Angiopoietin-2	285	ANGPT2	-0.0244059	0.0301739	0.418606	-0.0244466	0.0282951	0.387594	0.0533124	0.036931	0.148861	0.0392946	0.0376473	0.296598
SeqId_13661_193	Cystatin-D	CYTD	1473	CST5	0.0488336	0.0273485	0.0741632	0.0126212	0.0257304	0.623766	0.0161549	0.0336303	0.630967	0.00232661	0.0339499	0.945363
SeqId_13663_2	Interleukin-4	IL-4	3565	IL4	-0.0197418	0.0141168	0.161974	6.19465e-05	0.0132586	0.996272	-0.0217987	0.0173217	0.208225	-0.00941117	0.0175443	0.591665
SeqId_13665_35	Serine/threonine-protein phosphatase 2A regulatory subunit B'' subunit alpha	PP2A, subunit B	5523	PPP2R3A	0.0209314	0.0141762	0.139805	0.00667847	0.0133726	0.617488	0.0317268	0.0174219	0.0685936	0.03884	0.0176302	0.027592
SeqId_13666_222	Carbonic anhydrase-related protein 10	Carbonic Anhydrase X	56934	CA10	-0.00156482	0.0235509	0.947024	-0.0425214	0.0219713	0.0529514	0.0216248	0.0288793	0.453978	-0.00559445	0.0293804	0.848984
SeqId_13670_81	Group IIE secretory phospholipase A2	GIIE	30814	PLA2G2E	0.00806366	0.0329547	0.806697	0.0142673	0.030892	0.644194	0.0216072	0.0404307	0.593048	0.0115756	0.0410951	0.77819
SeqId_13671_40	Neutrophil elastase	Elastase	1991	ELANE	-0.0383773	0.0247985	0.121727	-0.0216024	0.023298	0.353811	-0.0672596	0.0303321	0.026593	-0.0132402	0.0308756	0.66805
SeqId_13672_3	Heat shock 70 kDa protein 6	HSP76	3310	HSPA6	-0.0241235	0.0114988	0.0359129	-0.00442744	0.0108407	0.682974	-0.00811142	0.014174	0.567136	0.00849878	0.0143804	0.554522
SeqId_13676_46	Inhibin beta B chain	Inhibin bB chain	3625	INHBB	0.0490548	0.0326102	0.132509	0.0535894	0.0306122	0.0800163	0.104175	0.0397908	0.00884267	0.0661104	0.0405639	0.103147
SeqId_13678_169	Complement factor D	Factor D	1675	CFD	0.0473153	0.0220965	0.0322495	0.0439554	0.0207621	0.034251	0.0385143	0.0272414	0.157417	0.0059482	0.0277013	0.829981
SeqId_13680_3	NGFI-A-binding protein 2	NAB2	4665	NAB2	0.0230614	0.0177754	0.194502	0.0155265	0.0166796	0.351921	-0.0138185	0.0218435	0.526987	-0.0286551	0.0219734	0.192207
SeqId_13681_173	Casein kinase II subunit alpha'	CSK22	1459	CSNK2A2	-0.0298566	0.011674	0.0105416	-0.00772309	0.0110324	0.483905	-0.0291857	0.0143759	0.0423381	-0.00850963	0.0146451	0.561203
SeqId_13682_47	Macrophage colony-stimulating factor 1 receptor	M-CSF R	1436	CSF1R	-0.00268224	0.0244939	0.912801	-0.0170808	0.0229957	0.457612	-0.0358908	0.0299117	0.230182	-0.00793437	0.0303642	0.793856
SeqId_13686_2	Interleukin-5 receptor subunit alpha	IL-5 Ra	3568	IL5RA	-0.048112	0.037087	0.194536	-0.0485118	0.0349718	0.16539	-0.0356149	0.0458079	0.436874	-0.02673	0.0464843	0.565269
SeqId_13687_5	C-C motif chemokine 1	I-309	6346	CCL1	0.0120016	0.0182115	0.50989	0.0135095	0.0170791	0.428946	-0.00865635	0.0223593	0.698647	0.00943399	0.0227031	0.677748
SeqId_13688_2	Calcyphosin-like protein	CAPSL	133690	CAPSL	0.0418258	0.0205136	0.0414573	0.0118187	0.0193163	0.540636	0.0394742	0.025215	0.117465	0.0146557	0.0256564	0.567844
SeqId_13689_2	Ornithine decarboxylase	Ornithine decarboxylase	4953	ODC1	0.049021	0.0168707	0.00366448	0.0366722	0.015939	0.0214036	0.0557817	0.0208045	0.00733522	0.0508131	0.0211743	0.016406
SeqId_13690_26	Biglycan	BGN	633	BGN	-0.00137766	0.0227916	0.9518	-0.00404867	0.0213871	0.849854	0.0245037	0.0278938	0.379692	-0.0255202	0.0282285	0.365965
SeqId_13691_10	Sodium-coupled monocarboxylate transporter 1	SC5A8	160728	SLC5A8	-0.0200657	0.0205247	0.328254	-0.0181733	0.0193527	0.3477	-0.01948	0.0253097	0.441499	-0.0162208	0.0257126	0.528139
SeqId_13692_154	WNT1-inducible-signaling pathway protein 1	WISP-1	8840	CCN4	-0.00342373	0.0285845	0.904661	-0.00339337	0.0268445	0.899409	0.00304071	0.035103	0.930972	-0.0480342	0.0356131	0.177408
SeqId_13693_5	Cerebral dopamine neurotrophic factor	ARMEL	441549	CDNF	-0.00119882	0.010031	0.90487	0.00082208	0.00940907	0.930377	-0.00993618	0.0123078	0.419489	-0.00442992	0.0124335	0.721625
SeqId_13694_24	Cytokine receptor-like factor 2	TSLP R	64109	CRLF2	-0.0158937	0.0224957	0.479866	-0.0272932	0.0210655	0.195101	-0.0180704	0.0276094	0.512788	0.00149311	0.0280986	0.957622
SeqId_13697_51	Glycerol-3-phosphate dehydrogenase [NAD(+)], cytoplasmic	GPDA	2819	GPD1	-0.0328007	0.0363085	0.36632	0.0166775	0.034119	0.62498	0.00809738	0.0446013	0.855936	-0.0194776	0.0450293	0.665339
SeqId_13698_28	Dyslexia-associated protein KIAA0319-like protein	K319L	79932	KIAA0319L	-0.0288556	0.00814159	0.000393765	-0.0146088	0.00772559	0.058629	-0.0244195	0.010002	0.014628	-0.0211444	0.0102062	0.0382902
SeqId_13699_6	Prostate-specific antigen	PSA	354	KLK3	0.0480763	0.0391923	0.219944	0.102361	0.0364436	0.00497334	0.0901872	0.0479866	0.0601864	0.0687647	0.0482406	0.154026
SeqId_13700_10	Annexin A2	annexin II	302	ANXA2	0.0393392	0.0247154	0.111455	0.0380224	0.023199	0.10122	0.0579734	0.0302169	0.0550385	0.0384544	0.0308411	0.212451
SeqId_13701_2	C-X-C motif chemokine 13	BLC	10563	CXCL13	-0.0912257	0.0559656	0.103095	-0.144891	0.0522548	0.00555801	-0.126998	0.0686668	0.0643887	-0.0783983	0.0694527	0.258981
SeqId_13704_5	Hydroxymethylglutaryl-CoA synthase, mitochondrial	HMCS2	3158	HMGCS2	0.00871917	0.0279847	0.755368	0.00295278	0.0262595	0.91047	0.0363161	0.0342875	0.289526	0.0131406	0.0346386	0.704419
SeqId_13706_12	Interleukin-12 receptor subunit beta-1	IL-12 Rb1	3594	IL12RB1	0.00951018	0.0143996	0.508967	0.0111722	0.0135019	0.407979	-0.00658601	0.0176739	0.709415	0.0108149	0.0179742	0.547381
SeqId_13707_27	SPARC-like protein 1	SPARCL1	8404	SPARCL1	-0.0143534	0.0180796	0.427252	-0.000476596	0.0169499	0.977568	-0.0100687	0.0221878	0.649975	-0.0187216	0.0221885	0.398807
SeqId_13708_56	Kallikrein-8	Kallikrein 8	11202	KLK8	0.164918	0.0283497	5.98107e-09	0.142036	0.0268897	1.27664e-07	0.169341	0.0353016	1.6108e-06	0.14317	0.0360263	7.06615e-05
SeqId_13710_6	Plasma protease C1 inhibitor	C1-Esterase Inhibitor	710	SERPING1	-0.0264861	0.0130003	0.0416158	-0.027385	0.0121718	0.0244571	-0.0133391	0.0160192	0.405018	-0.015886	0.0160952	0.323641
SeqId_13711_10	Clathrin heavy chain 1	CLH1	1213	CLTC	-0.024289	0.0117853	0.0393063	-0.0154763	0.0111645	0.165684	-0.02749	0.0144885	0.0577797	-0.0446183	0.0146234	0.00227964
SeqId_13712_104	Granzyme A	granzyme A	3001	GZMA	0.114735	0.025002	4.4532e-06	0.0584028	0.0239763	0.0148568	0.103448	0.0310634	0.000867772	0.0802288	0.0316925	0.0113584
SeqId_13713_164	Vesicle-trafficking protein SEC22a	SC22A	26984	SEC22A	0.0477905	0.0286969	0.0958423	0.0544015	0.0268594	0.0428249	0.0793005	0.0351239	0.0239622	0.0770266	0.0354593	0.0298364
SeqId_13717_15	Ficolin-2	FCN2	2220	FCN2	-0.0731483	0.0242998	0.00261046	-0.0444004	0.0229878	0.0534238	-0.0413844	0.0300962	0.169109	-0.0186501	0.0305938	0.542124
SeqId_13719_19	Serine/threonine-protein kinase PAK 4	PAK4	10298	PAK4	-0.0908104	0.0280226	0.00119273	-0.0422091	0.0269308	0.117041	-0.067141	0.0346214	0.0524661	-0.0665782	0.0350925	0.0577991
SeqId_13720_95	Myeloblastin	Proteinase-3	5657	PRTN3	-0.0180554	0.0300702	0.548211	-0.0594232	0.0280561	0.034174	-0.0794975	0.0367206	0.0303933	-0.0320936	0.0373148	0.389746
SeqId_13722_105	Complement component C9	C9	735	C9	-0.00860837	0.0179929	0.632342	-0.0339224	0.0167858	0.0432895	0.00517537	0.0220899	0.814763	0.0111539	0.0220336	0.6127
SeqId_13723_6	Interleukin-10	IL-10	3586	IL10	0.0429144	0.024542	0.080358	0.0223277	0.0230643	0.333013	0.0332709	0.030188	0.270407	0.0438779	0.0306552	0.152334
SeqId_13724_27	Fibroblast growth factor 19	FGF-19	9965	FGF19	0.0658492	0.0433719	0.128953	0.0790035	0.0406186	0.0517741	0.00583777	0.0534454	0.913021	-0.0638249	0.053802	0.235507
SeqId_13725_3	Fibroblast growth factor 16	FGF-16	8823	FGF16	-0.0194547	0.0111813	0.0818693	-0.0116018	0.0105138	0.269817	-0.0232575	0.0137261	0.0901901	-0.019886	0.0139377	0.153643
SeqId_13726_4	T-lymphocyte activation antigen CD80	B7	941	CD80	-0.0326648	0.0271209	0.228429	0.00287577	0.0254636	0.910081	0.0188503	0.0333311	0.571701	0.00385366	0.0338566	0.909378
SeqId_13727_44	Speckle-type POZ protein	SPOP	8405	SPOP	-0.0488482	0.0187849	0.00931169	-0.0274464	0.0177044	0.121078	-0.0531952	0.0230964	0.0212686	0.00184021	0.0236011	0.937851
SeqId_13728_19	Endoplasmic reticulum resident protein 29	ERP29	10961	ERP29	-0.0630082	0.0352826	0.0741289	-0.0421724	0.0332849	0.20515	-0.112563	0.0431057	0.00901907	-0.119392	0.0436815	0.00627153
SeqId_13729_26	Sideroflexin-5	SFXN5	94097	SFXN5	0.0129914	0.0197857	0.511433	0.0268624	0.0185005	0.146505	0.046451	0.0241814	0.05474	0.0409863	0.0246171	0.0959216
SeqId_13731_14	Complement component C7	C7	730	C7	0.00768235	0.0184757	0.67755	-0.00392482	0.0173333	0.820865	0.019089	0.0226783	0.399939	-0.00104798	0.0230426	0.963725
SeqId_13733_5	Interleukin-12 subunit beta	IL-12 p40	3593	IL12B	0.0984573	0.0387591	0.0110778	0.0224471	0.0366226	0.539922	0.00246348	0.0479474	0.959024	0.0613273	0.0483966	0.20509
SeqId_13734_22	Interferon lambda-1	IFN-lambda 1	282618	IFNL1	0.0145112	0.0211286	0.492206	-0.0266981	0.0198416	0.178445	0.038858	0.0258956	0.133468	0.0325352	0.0262988	0.216036
SeqId_13735_1	Rap1 GTPase-activating protein 1	RPGP1	5909	RAP1GAP	0.0144761	0.0143248	0.312226	0.00375495	0.013442	0.77998	0.0118628	0.0176014	0.500331	0.00537281	0.0179041	0.76411
SeqId_13738_8	Inhibin beta A chain	Inhibin bA chain	3624	INHBA	-0.0269227	0.0287781	0.349516	-0.0163437	0.0270387	0.545539	-0.00544501	0.035425	0.877842	0.0302292	0.0359455	0.400363
SeqId_13739_3	Leucine-rich repeat transmembrane protein FLRT1	FLRT1	23769	FLRT1	-0.0111489	0.0252346	0.658627	-0.0286574	0.0236118	0.224866	0.0278289	0.0308795	0.367477	0.0365391	0.0312122	0.241733
SeqId_13740_51	Secreted frizzled-related protein 3	sFRP-3	2487	FRZB	0.00190897	0.0282258	0.946079	-0.021557	0.0264497	0.415062	-0.0205239	0.0346607	0.553758	-0.0445674	0.0341658	0.192082
SeqId_13741_36	Insulin-like growth factor-binding protein 1	IGFBP-1	3484	IGFBP1	0.0623075	0.0600527	0.299481	0.0304623	0.0567954	0.591716	0.050181	0.0735887	0.495295	-0.0286331	0.0748112	0.701914
SeqId_13743_56	Cullin-4B	CUL4B	8450	CUL4B	-0.0759014	0.0204679	0.000208649	-0.0416311	0.0194008	0.0318856	-0.0592921	0.0253833	0.0194981	-0.0222481	0.0249051	0.371688
SeqId_13744_37	Interleukin-3 receptor subunit alpha	IL-3 Ra	3563	IL3RA	0.03793	0.0256804	0.139674	0.0017447	0.0241575	0.942425	0.0581653	0.0313627	0.0636532	0.0255663	0.0321634	0.426679
SeqId_13745_10	Polycystin-2:Cytoplasmic domain 4	PKD2:CD 4	5311	PKD2	-0.00412849	0.0139569	0.76738	0.00566162	0.0130891	0.665345	0.00496128	0.0171164	0.771927	-0.000523278	0.0174439	0.976069
SeqId_13747_9	Carbonic anhydrase 6	Carbonic anhydrase 6	765	CA6	0.121486	0.0422213	0.00401003	0.157916	0.0392125	5.6448e-05	0.109056	0.0520581	0.0361803	-0.00737441	0.0522798	0.887825
SeqId_13748_4	C-C motif chemokine 8	MCP-2	6355	CCL8	0.0221936	0.0232564	0.339932	-0.0010519	0.0220353	0.961926	0.00666207	0.0285701	0.815619	0.0356812	0.0286902	0.213621
SeqId_13924_13	Myocardial zonula adherens protein	MYZAP	100820829	MYZAP	-0.00354518	0.0145362	0.807319	-0.0164515	0.0135991	0.226375	-0.00601667	0.0178405	0.73593	0.00885005	0.0173975	0.610964
SeqId_13926_1	RecQ-mediated genome instability protein 1	RMI1	80010	RMI1	-0.0281354	0.0118574	0.0176534	-0.0240165	0.0111363	0.0310363	-0.0268036	0.0146006	0.0663887	-0.0287508	0.0147903	0.051909
SeqId_13929_27	Peroxisomal carnitine O-octanoyltransferase	OCTC	54677	CROT	-0.0115443	0.0244537	0.636863	-0.0270289	0.0229527	0.23896	-0.00537451	0.0299621	0.857642	-0.0245594	0.0300801	0.414235
SeqId_13931_22	26S proteasome non-ATPase regulatory subunit 9	PSMD9	5715	PSMD9	0.0524618	0.0462193	0.256349	0.109337	0.0430415	0.0110765	0.0444279	0.0567654	0.433827	0.0833603	0.0571082	0.144375
SeqId_13932_45	Rho guanine nucleotide exchange factor 7	COOL-1	8874	ARHGEF7	-0.00370738	0.0164171	0.821338	-0.00822026	0.0153803	0.593018	0.0107138	0.0201437	0.594818	0.0100727	0.02045	0.622329
SeqId_13933_276	NGFI-A-binding protein 1	NAB1	4664	NAB1	-0.0109508	0.024536	0.65537	0.0176627	0.023077	0.444045	-0.0379265	0.0300622	0.207091	0.0037346	0.0305643	0.90275
SeqId_13934_3	Guanine nucleotide exchange factor DBS	MCF2L	23263	MCF2L	0.001194	0.0170734	0.944247	0.011949	0.0159997	0.455167	-0.0152375	0.0209397	0.466807	-0.0170911	0.0213157	0.422663
SeqId_13936_24	Phosphoglycerate kinase 2	PGK2	5232	PGK2	0.00184089	0.0139374	0.894918	0.00100201	0.0130775	0.938925	0.0215992	0.0169853	0.203501	0.00951612	0.0173794	0.583999
SeqId_13937_75	Cullin-associated NEDD8-dissociated protein 1	CAND1	55832	CAND1	0.046231	0.0334076	0.166405	0.0846088	0.0310968	0.006512	0.04736	0.0410019	0.248063	0.087576	0.0411068	0.0331343
SeqId_13939_14	UTP--glucose-1-phosphate uridylyltransferase	UGPA1	7360	UGP2	-0.104315	0.0318034	0.00103811	-0.0526095	0.0300902	0.0803954	-0.0636909	0.0394031	0.106009	-0.0327756	0.0399563	0.412053
SeqId_13940_19	Gamma-interferon-inducible protein 16:Isoform 2, Hematopoietic expression, interferon-inducible nature, and nuclear localization 1	IP16:HIN 1	3428	IFI16	-0.0305429	0.0464467	0.510802	-0.0284161	0.0435234	0.513826	-0.11553	0.0567435	0.0417504	-0.0187731	0.0577765	0.745237
SeqId_13941_82	Phenylalanine--tRNA ligase, mitochondrial	SYFM	10667	FARS2	0.0101423	0.0113311	0.370741	0.00509302	0.0106656	0.632994	0.0248452	0.0138763	0.0733771	-0.00157254	0.0140988	0.91119
SeqId_13942_140	SPRY domain-containing SOCS box protein 1	SPSB1	80176	SPSB1	-0.0157366	0.0139103	0.257935	0.00265975	0.0130904	0.838992	-0.0371844	0.0170299	0.0290009	-0.0205724	0.0173734	0.236361
SeqId_13943_38	Protein dpy-30 homolog	DPY30	84661	DPY30	0.0099757	0.0329054	0.761766	-0.00329185	0.0308351	0.914982	-0.00815919	0.0403809	0.839873	0.015773	0.0410387	0.700723
SeqId_13946_8	Probable ATP-dependent RNA helicase DDX23	DDX23	9416	DDX23	-0.0104251	0.0153854	0.498028	-0.00528468	0.0144307	0.714208	-0.0215652	0.0188613	0.252891	-0.00454328	0.019169	0.812647
SeqId_13947_371	Peroxisomal NADH pyrophosphatase NUDT12	NUD12	83594	NUDT12	0.00753143	0.0160391	0.638664	0.0138844	0.0150375	0.355841	-0.0308945	0.0196364	0.115643	-0.00930756	0.0199576	0.640952
SeqId_13948_50	Gamma-aminobutyric acid type B receptor subunit 2:Extracellular domain	GABR2:ECD	9568	GABBR2	-0.0143964	0.0260228	0.580111	-0.0195742	0.0243766	0.42198	0.013831	0.0318856	0.664456	0.00301085	0.0323867	0.925931
SeqId_13950_9	Collagen type IV alpha-3-binding protein:StAR-related lipid-transfer domain, isoform 2	C43BP:START domain	10087	CERT1	-0.0284908	0.0271807	0.294546	-0.00522051	0.0255027	0.837803	-0.0352983	0.0333519	0.289891	-0.00986009	0.0336911	0.769781
SeqId_13954_9	Glucosamine 6-phosphate N-acetyltransferase	GNA1	64841	GNPNAT1	-0.0365309	0.0314519	0.245445	-0.013173	0.0296712	0.657067	-0.0440982	0.0386296	0.253635	-0.0248719	0.0391371	0.525097
SeqId_13955_33	Death-associated protein kinase 1	DAPK1	1612	DAPK1	-2.33678e-06	0.0209763	0.999911	-0.00779844	0.0196474	0.691426	-0.00812498	0.0256964	0.751857	0.0179986	0.0259132	0.487324
SeqId_13958_5	Probable RNA-binding protein 46	RBM46	166863	RBM46	0.024202	0.0163689	0.139264	0.011889	0.0153849	0.439657	0.0084092	0.0200597	0.675063	-0.000865473	0.0205032	0.96633
SeqId_13959_7	Cytosol aminopeptidase	LAP	51056	LAP3	0.00570957	0.0427485	0.893749	0.0539793	0.0400571	0.177799	0.0178657	0.0524592	0.733432	0.0411578	0.0528203	0.43586
SeqId_13960_15	Arf-GAP with GTPase, ANK repeat and PH domain-containing protein 3	AGAP3	116988	AGAP3	0.0132685	0.0232179	0.567677	-0.028746	0.0217236	0.185749	-0.0719281	0.0282953	0.0110205	-0.0123986	0.0271274	0.647636
SeqId_13961_18	Kinesin-like protein KIF3A	KIF3A	11127	KIF3A	-0.0562498	0.0124677	6.43321e-06	-0.0461858	0.0117713	8.72388e-05	-0.0562408	0.0154536	0.000273353	-0.0351337	0.0157868	0.0260474
SeqId_13963_7	Toll-interacting protein	tollip	54472	TOLLIP	-0.0700598	0.0320761	0.0289493	-0.0511709	0.0303596	0.0918934	-0.0488836	0.0395264	0.216186	-0.0681804	0.0399915	0.0882182
SeqId_13966_30	Myomesin-3	MYOM3	127294	MYOM3	0.0171973	0.0253477	0.497482	0.00495323	0.0237972	0.835117	0.0363011	0.0310837	0.242867	0.00647105	0.031435	0.836904
SeqId_13967_14	Thioredoxin reductase 1, cytoplasmic	Thioredoxin reductase 1	7296	TXNRD1	-0.0457689	0.0294656	0.120351	0.00366435	0.0276917	0.894726	-0.0348453	0.0361518	0.335115	0.00256018	0.0368039	0.944542
SeqId_13972_4	17-beta-hydroxysteroid dehydrogenase 14	DHB14	51171	HSD17B14	0.00854491	0.0213507	0.688997	0.0100833	0.0200023	0.614186	0.0341348	0.0261554	0.191867	0.0318461	0.0247636	0.198442
SeqId_13973_62	Tubulin--tyrosine ligase	TTL	150465	TTL	0.0445354	0.0294583	0.130581	0.059707	0.0275723	0.0303516	0.02763	0.0362194	0.445553	0.00455045	0.036884	0.901812
SeqId_13975_56	Liprin-alpha-1	LIPA1	8500	PPFIA1	-0.00503913	0.0276113	0.855188	-0.0102976	0.025911	0.691057	-0.0454824	0.0338195	0.178671	-0.0807994	0.0341019	0.0178193
SeqId_13976_9	Rho guanine nucleotide exchange factor 1	ARHG1	9138	ARHGEF1	0.00253978	0.0211348	0.904348	-0.0256665	0.0198119	0.195145	-0.00087194	0.0259284	0.973173	-0.0120179	0.0263525	0.64836
SeqId_13977_28	BRCA1-associated RING domain protein 1	BARD1	580	BARD1	0.0157408	0.0140932	0.264033	-0.00196208	0.0132236	0.882045	-0.00654382	0.0173201	0.705567	-0.00853919	0.0176052	0.62765
SeqId_13978_122	T-box transcription factor TBX3	Tbx3	6926	TBX3	0.0321071	0.0260038	0.21694	0.0302082	0.024389	0.215495	0.0527837	0.0318762	0.0977427	0.0524506	0.0324686	0.106219
SeqId_13979_3	Anion exchange transporter	S26A7	115111	SLC26A7	-0.0249787	0.017999	0.165202	-0.000515941	0.0169295	0.975688	-0.0270306	0.022106	0.221415	-0.0398941	0.0223989	0.0749004
SeqId_13984_23	ATP-dependent RNA helicase DDX25	DDX25	29118	DDX25	0.0173922	0.0142714	0.222968	-0.00243529	0.0134068	0.855861	-5.71359e-05	0.0175414	0.997401	0.0126205	0.0178056	0.478452
SeqId_13985_12	E3 ubiquitin-protein ligase SMURF2	SMUF2	64750	SMURF2	-0.0201018	0.0134598	0.135313	-0.0248794	0.0126022	0.0483575	-0.0520216	0.0163015	0.00141672	-0.0406843	0.0166995	0.0148402
SeqId_13988_67	NmrA-like family domain-containing protein 1	NMRL1	57407	NMRAL1	0.0311384	0.0236811	0.188543	-0.00795294	0.0222355	0.720591	-0.0201875	0.0290847	0.487625	-0.0421079	0.0294648	0.152978
SeqId_13990_1	Pyruvate carboxylase, mitochondrial	pyruvate carboxylase	5091	PC	-0.0287103	0.0247199	0.24547	-0.0714174	0.0229888	0.00189245	-0.0472969	0.0303227	0.11881	-0.0657979	0.0304962	0.0309606
SeqId_13991_47	Eukaryotic translation initiation factor 4 gamma 3	IF4G3	8672	EIF4G3	-0.0128166	0.0283144	0.650798	-0.0238284	0.0265165	0.368854	-0.00947782	0.0347579	0.785098	-0.0199694	0.0352997	0.571591
SeqId_13992_12	Vesicle-fusing ATPase	NSF	4905	NSF	0.00985315	0.0268223	0.713358	0.0507488	0.0250194	0.0425215	0.019691	0.0329218	0.549762	0.0351565	0.0332468	0.290311
SeqId_13993_20	Band 4.1-like protein 1	E41L1	2036	EPB41L1	0.00478302	0.0536136	0.928913	0.130219	0.0498409	0.00898317	0.0340774	0.0657845	0.604447	0.0712481	0.0661252	0.281269
SeqId_13994_1	rRNA 2'-O-methyltransferase fibrillarin	FBRL	2091	FBL	-0.0283461	0.015569	0.0686561	-0.040797	0.0145241	0.00497094	-0.0476008	0.0190434	0.0124337	-0.0436913	0.0192659	0.0233406
SeqId_13996_16	Phosphopantothenoylcysteine decarboxylase	COAC	60490	PPCDC	0.00322003	0.0127567	0.800717	0.00513328	0.0119934	0.668644	-0.00086959	0.0156723	0.955751	-0.0179286	0.0159195	0.260081
SeqId_13998_26	Adenylosuccinate synthetase isozyme 1	PURA1	122622	ADSS1	-0.0568576	0.0302706	0.0603383	0.0155391	0.0285343	0.586047	-0.0127024	0.0372939	0.733403	-0.0231185	0.0375441	0.538046
SeqId_14002_18	Dedicator of cytokinesis protein 9	DOCK9	23348	DOCK9	-0.0170583	0.0157972	0.280218	-0.0403229	0.0147035	0.00609917	-0.0489142	0.0192645	0.0111141	-0.0585479	0.0195446	0.00273903
SeqId_14005_2	Chromodomain-helicase-DNA-binding protein 7	CHD7	55636	CHD7	0.00582108	0.0109927	0.596429	0.000517901	0.0103169	0.959964	-0.0109736	0.0134845	0.415763	-0.0232841	0.0136925	0.089037
SeqId_14006_36	Glycine N-methyltransferase	GNMT	27232	GNMT	-0.0164763	0.0167296	0.324693	-0.0228456	0.0156982	0.145586	0.00334751	0.0205439	0.870562	-0.00556695	0.0201149	0.781966
SeqId_14007_22	Bifunctional 3'-phosphoadenosine 5'-phosphosulfate synthase 1	PAPS1	9061	PAPSS1	-0.0467599	0.0199042	0.0188115	-0.0537613	0.0186203	0.00388627	-0.0426061	0.0245047	0.0820893	-0.0727463	0.0243566	0.00281993
SeqId_14008_22	mRNA-decapping enzyme 1A	DCP1A	55802	DCP1A	0.0263087	0.0183868	0.152475	0.0305907	0.0172034	0.0753738	0.0593052	0.0224337	0.00820369	0.0451124	0.022876	0.0486049
SeqId_14009_65	Tumor necrosis factor alpha-induced protein 3	TNFAIP3	7128	TNFAIP3	0.0118257	0.0224817	0.598878	-0.000609347	0.0212597	0.977134	0.0116326	0.0275952	0.673358	0.00989917	0.0280308	0.723973
SeqId_14011_17	Protein S100-A11	S100A11	6282	S100A11	0.010635	0.0162599	0.513072	0.00721897	0.015249	0.635924	0.0086225	0.0199642	0.665815	0.00437888	0.0202699	0.828965
SeqId_14012_17	Probable ATP-dependent RNA helicase DHX58	LGP2	79132	DHX58	-0.00633258	0.0172187	0.713042	-0.0229029	0.0161212	0.155414	-0.0159142	0.0211219	0.451181	0.00711206	0.0215178	0.741007
SeqId_14013_11	TRAF family member-associated NF-kappa-B activator	TANK	10010	TANK	-0.0430106	0.0240803	0.0740772	-0.022765	0.0226342	0.314522	-0.0496522	0.0295501	0.0929042	-0.0789398	0.02987	0.00822285
SeqId_14019_73	Envoplakin	EVPL	2125	EVPL	0.0195841	0.0198753	0.324454	0.0105548	0.0186824	0.5721	-0.000176239	0.0244187	0.994241	-0.0180992	0.0247329	0.464299
SeqId_14021_81	Mediator of RNA polymerase II transcription subunit 4	MED4	29079	MED4	-0.000221971	0.0148503	0.988074	0.00648343	0.0139165	0.641301	0.00600382	0.0182014	0.74151	0.0103435	0.0184882	0.575845
SeqId_14022_17	Interleukin-17B	IL-17B	27190	IL17B	-0.00435365	0.0209043	0.835022	0.00279036	0.0195999	0.886791	0.0142917	0.0256346	0.577176	0.00151925	0.0256776	0.95282
SeqId_14024_196	Ectodysplasin-A, secreted form	EDA	1896	EDA	-0.010982	0.0160271	0.493208	0.00474924	0.0150379	0.75214	-0.0262789	0.0196383	0.180849	-0.010704	0.0199122	0.590882
SeqId_14025_18	Tumor necrosis factor receptor superfamily member 9	4-1BB	3604	TNFRSF9	0.00764026	0.0138041	0.579936	0.000527137	0.0129438	0.967515	-0.035457	0.0168589	0.0354516	-0.0139963	0.016326	0.391278
SeqId_14026_24	Interleukin-17F	IL-17F	112744	IL17F	-0.00672096	0.0192881	0.727501	-0.0140748	0.018069	0.436009	-0.0302695	0.0236385	0.200363	-0.0379811	0.0240168	0.113777
SeqId_14028_22	Phosphatidylinositol 4-phosphate 3-kinase C2 domain-containing subunit alpha	P3C2A	5286	PIK3C2A	0.00155856	0.0152597	0.918649	0.000900339	0.0143036	0.94981	0.00161935	0.0187395	0.931137	0.0144013	0.0189645	0.447622
SeqId_14029_42	COP9 signalosome complex subunit 2	CSN2	9318	COPS2	-0.0103967	0.0188622	0.581501	0.0252881	0.0177276	0.15373	-0.0176732	0.0231563	0.445337	0.00526115	0.0234908	0.822783
SeqId_14031_18	Fibroblast growth factor 7	FGF7	2252	FGF7	0.00834171	0.0195726	0.669966	-0.0270884	0.0182949	0.138699	-0.015345	0.0240157	0.52285	-0.0171337	0.0238734	0.47295
SeqId_14032_2	Vascular endothelial growth factor A, isoform 121	VEGF121	7422	VEGFA	0.0191741	0.0323439	0.553303	0.0100275	0.0303236	0.740884	0.0518119	0.0396161	0.190925	0.0825275	0.03965	0.0373976
SeqId_14034_22	Tumor-associated calcium signal transducer 2	GA733-1 protein	4070	TACSTD2	0.00147087	0.0112343	0.895833	-0.0197277	0.0105059	0.0604118	-0.00542659	0.0137651	0.693413	0.00175729	0.014008	0.900168
SeqId_14035_13	T-lymphoma invasion and metastasis-inducing protein 1	TIAM1	7074	TIAM1	0.00944027	0.0152108	0.534842	-0.0242471	0.0142115	0.0879791	-0.00442998	0.0186762	0.812502	-0.0333408	0.0188434	0.0768326
SeqId_14036_116	Multiple PDZ domain protein	MPDZ	8777	MPDZ	-0.000704579	0.0178264	0.968472	-0.0114963	0.016708	0.491408	-0.0315362	0.0218256	0.148482	-0.0210581	0.0217476	0.332898
SeqId_14037_18	Ran-binding protein 3	RANB3	8498	RANBP3	-0.00465781	0.0274509	0.865263	-0.0142488	0.0257217	0.579605	-0.0375468	0.0336204	0.264087	-0.0136783	0.0341682	0.688919
SeqId_14038_130	Cystatin-F	CYTF	8530	CST7	-0.0918103	0.0474968	0.0532388	-0.0341889	0.0447723	0.445096	-0.0816621	0.0584152	0.162125	-0.0986774	0.0589365	0.0940716
SeqId_14039_33	Kallikrein-5	Kallikrein 5	25818	KLK5	0.00410618	0.0181459	0.820979	-0.0335565	0.0169466	0.0476894	0.0112712	0.0222488	0.612438	0.0223608	0.0226499	0.323528
SeqId_14041_13	Granzyme B	Granzyme B	3002	GZMB	-0.0133201	0.0144762	0.357502	-0.0126054	0.0136058	0.3542	-0.0253381	0.0177519	0.153481	-0.0276762	0.018066	0.125534
SeqId_14042_11	Secreted frizzled-related protein 1	SARP-2	6422	SFRP1	0.0525916	0.0414267	0.204259	-0.0292758	0.0392274	0.45548	0.0495197	0.0508388	0.330031	-0.0235478	0.0513428	0.646493
SeqId_14043_12	Early endosome antigen 1	EEA1	8411	EEA1	-0.00500868	0.0194536	0.796817	-0.000599008	0.0182336	0.973793	-0.0309625	0.0238346	0.193924	-0.0234025	0.0242251	0.334023
SeqId_14045_12	Nuclear receptor coactivator 2	NCOA2	10499	NCOA2	-0.00954734	0.0227191	0.674314	-0.0431703	0.0219343	0.0490492	-0.0486895	0.0277589	0.0794286	-0.0193892	0.0282533	0.492546
SeqId_14047_78	Brain-derived neurotrophic factor	BDNF	627	BDNF	0.0124216	0.0673207	0.85361	0.0302461	0.0632264	0.632382	0.00748912	0.0825585	0.927721	-0.100507	0.0832862	0.227521
SeqId_14048_7	Interleukin-1 Receptor accessory protein	IL-1 R AcP	3556	IL1RAP	0.0769615	0.0239183	0.0012923	0.0325966	0.0226726	0.150517	0.0251362	0.0296843	0.397116	0.0280043	0.0300151	0.350816
SeqId_14049_17	Interleukin-7	IL-7	3574	IL7	-0.0290016	0.0158671	0.0675817	-0.0250307	0.0149164	0.093334	-0.0261206	0.0195255	0.180973	-0.0469412	0.0195915	0.016575
SeqId_14050_61	Ephrin-A4	Ephrin-A4	1945	EFNA4	0.0266001	0.0177333	0.133612	0.0120246	0.0166887	0.471204	0.00313756	0.0218428	0.885783	0.00834619	0.0220736	0.705351
SeqId_14051_54	Forkhead box protein C2	FOXC2	2303	FOXC2	-0.00717972	0.0138454	0.604065	-0.00423318	0.0130064	0.744826	-0.0201574	0.0168909	0.232719	-0.0140808	0.0172646	0.414734
SeqId_14052_26	Protein unc-13 homolog A	UN13A	23025	UNC13A	0.0102369	0.0171934	0.55158	-0.00795533	0.0161384	0.622052	-0.039496	0.0210245	0.0603026	-0.0479912	0.021367	0.0247015
SeqId_14054_17	Interleukin-15 receptor subunit alpha	IL-15 Ra	3601	IL15RA	0.0694289	0.0279126	0.0128692	0.047425	0.0262812	0.0711491	0.0305153	0.0344684	0.375988	0.0383407	0.034999	0.273307
SeqId_14056_4	Glycoprotein hormones alpha chain	Glycoprotein hormones a-chain	1081	CGA	-0.036092	0.0191667	0.0596927	-0.0215991	0.0180316	0.230976	0.00804798	0.0236168	0.733274	-0.011456	0.0229333	0.617402
SeqId_14057_68	Tumor necrosis factor ligand superfamily member 15	TNFSF15	9966	TNFSF15	-0.0077568	0.0304905	0.799186	-0.0216965	0.028706	0.449759	0.0559121	0.0374955	0.135917	0.0032854	0.0371329	0.929498
SeqId_14061_48	Tumor necrosis factor ligand superfamily member 11	sRANKL	8600	TNFSF11	-0.0197808	0.0195544	0.31174	-0.0233581	0.01837	0.203538	-0.0322463	0.024005	0.17917	-0.0125742	0.024374	0.605934
SeqId_14063_17	Oncostatin-M	OSM	5008	OSM	0.0461789	0.0170997	0.00692219	0.00844318	0.016244	0.603222	0.0189358	0.0212242	0.372295	0.0280882	0.0215147	0.191711
SeqId_14064_21	Peptidoglycan recognition protein 1	PGRP-S	8993	PGLYRP1	0.0190077	0.0117327	0.105218	-0.00189969	0.0110541	0.863552	-0.00300634	0.0144369	0.835042	0.00673261	0.0146968	0.64688
SeqId_14065_11	T-cell surface glycoprotein CD5:Cytoplasmic domain	CD5:CD	921	CD5	0.0223899	0.0135853	0.0993325	-0.00739374	0.0127809	0.562928	0.0258699	0.0166775	0.120858	0.0239273	0.016537	0.147928
SeqId_14067_6	Plakophilin-2	PKP2	5318	PKP2	0.00935432	0.0205049	0.648246	-0.0343679	0.019199	0.0734399	-0.0316018	0.0251454	0.208839	-0.0387393	0.025555	0.129539
SeqId_14068_29	C-C motif chemokine 25	TECK	6370	CCL25	0.0445298	0.0287936	0.12198	0.011447	0.0273698	0.675775	0.0598174	0.0354381	0.0914225	0.0202525	0.0361339	0.575148
SeqId_14069_61	Carbonic anhydrase 4	Carbonic Anhydrase IV	762	CA4	0.0322029	0.0142034	0.0233738	0.0201333	0.0133602	0.131821	0.0103228	0.0175401	0.55618	0.0205788	0.0171711	0.23074
SeqId_14070_56	Intersectin-1	ITSN1	6453	ITSN1	-0.0144368	0.0143243	0.313525	-0.025651	0.0133808	0.0552381	-0.0364574	0.0175128	0.0373648	-0.0404766	0.0176734	0.0220063
SeqId_14072_9	Translationally-controlled tumor protein	TCTP	7178	TPT1	-0.04145	0.0159311	0.00927271	-0.0332345	0.0150292	0.0270127	-0.0409678	0.0195842	0.0364494	-0.0260875	0.0199572	0.191153
SeqId_14073_31	Hemopexin	Hemopexin	3263	HPX	0.00799867	0.00917433	0.383288	0.00135012	0.0086873	0.876496	0.0148348	0.0109628	0.175994	0.0128942	0.0114184	0.258794
SeqId_14074_2	SHC-transforming protein 2	SHC2	25759	SHC2	0.0375597	0.0246897	0.128192	-0.00834705	0.0231962	0.718963	0.0178316	0.0303583	0.556955	-0.0225592	0.0309318	0.465807
SeqId_14076_74	Cystatin-S	Cystatin-S	1472	CST4	0.0511733	0.0444902	0.250056	0.0111623	0.0418597	0.78973	-0.00420027	0.0546203	0.938704	-0.0685183	0.0553856	0.216045
SeqId_14077_6	Ficolin-3	Ficolin-3	8547	FCN3	0.00784889	0.0227476	0.730062	-0.0333083	0.0212873	0.117653	-0.000827954	0.0279282	0.976349	-0.00831533	0.02807	0.76705
SeqId_14078_69	Lymphotactin	Lymphotactin	6375	XCL1	0.0422178	0.0246669	0.0869863	0.0335887	0.0231433	0.146687	0.0359121	0.0303097	0.236081	0.0273949	0.0306364	0.371219
SeqId_14079_14	Interleukin-18 receptor 1	IL-18 Ra	8809	IL18R1	-0.039997	0.0238123	0.0930207	-0.0475193	0.0223061	0.0331442	0.0138041	0.0292219	0.63665	-0.021265	0.0296069	0.472607
SeqId_14081_5	NKG2D ligand 1	ULBP-1	80329	ULBP1	0.0246144	0.0288203	0.393068	0.0114846	0.0270506	0.671158	-0.0215744	0.0353811	0.542013	0.00596265	0.0353184	0.865934
SeqId_14082_56	Talin-2	TLN2	83660	TLN2	-0.00752239	0.019288	0.696534	-0.0156833	0.0180932	0.386047	0.00135507	0.0236938	0.954393	-0.0207211	0.024024	0.388404
SeqId_14083_25	Selenide, water dikinase 1	SPS1	22929	SEPHS1	-0.0586809	0.0281318	0.0369852	-0.0720522	0.0263125	0.00617525	-0.0440092	0.0346114	0.203543	-0.0206828	0.035244	0.557307
SeqId_14085_28	Interleukin-13	IL-13	3596	IL13	-0.0184311	0.0208441	0.37657	0.0150762	0.0195423	0.44043	0.00454678	0.0256004	0.859033	-0.005725	0.0259937	0.82568
SeqId_14086_11	Acid sphingomyelinase-like phosphodiesterase 3a	ASM3A	10924	SMPDL3A	0.0330489	0.0364749	0.364897	-0.000471264	0.034333	0.989048	0.00474603	0.0449275	0.91587	-0.0454784	0.0455877	0.318473
SeqId_14088_38	Insulin-like growth factor-binding protein 6	IGFBP-6	3489	IGFBP6	0.04975	0.013724	0.00028892	0.0592814	0.0127878	3.55609e-06	0.033195	0.0170429	0.0514464	0.0279363	0.0173517	0.107397
SeqId_14091_42	Carbonyl reductase [NADPH] 3	Carbonyl reductase 3	874	CBR3	0.113863	0.0242685	2.70803e-06	0.0842317	0.0230885	0.000264069	0.0300957	0.030567	0.32483	0.0241329	0.0310611	0.437188
SeqId_14093_10	Fms-related tyrosine kinase 3 ligand	Flt3 ligand	2323	FLT3LG	0.0157295	0.0138624	0.256504	0.00786082	0.0130026	0.545474	0.00721023	0.0170368	0.672138	-0.0158919	0.0173346	0.359261
SeqId_14094_29	Heparin-binding EGF-like growth factor	HB-EGF	1839	HBEGF	-0.0227349	0.0541673	0.674693	-0.0159883	0.0508899	0.753388	-0.0214451	0.0664342	0.746845	-0.0585228	0.0664666	0.378597
SeqId_14095_1	NKG2-D type II integral membrane protein	NKG2D	100528032	KLRK1	-0.0136904	0.0203482	0.501069	-0.0446263	0.0190184	0.0189518	-0.0470572	0.0249293	0.0590765	-0.00718415	0.0255154	0.77828
SeqId_14097_86	Carbohydrate sulfotransferase 15	ST4S6	51363	CHST15	-0.0125781	0.0172401	0.465646	-0.0261288	0.0161574	0.105847	0.00851548	0.0211309	0.686957	0.00112873	0.0214394	0.958013
SeqId_14098_28	Cysteine--tRNA ligase, cytoplasmic	SYCC	833	CARS1	-0.0254435	0.0323922	0.432171	0.039202	0.0303278	0.196146	0.0104229	0.0397932	0.793377	0.0375546	0.0400612	0.348538
SeqId_14099_20	Proteasome subunit alpha type-4	PSA4	5685	PSMA4	0.0236065	0.0232533	0.310015	-0.0040508	0.0218224	0.852738	0.0111011	0.0285713	0.697616	-0.00424288	0.0290854	0.884019
SeqId_14100_63	Complement C1q subcomponent subunit C	C1QC	714	C1QC	0.0436785	0.041334	0.290639	-0.0167299	0.0389243	0.667336	0.0339284	0.0508965	0.505017	0.0437716	0.0512837	0.393372
SeqId_14101_2	Ciliary neurotrophic factor receptor subunit alpha	CNTFR alpha	1271	CNTFR	0.0865727	0.0171375	4.37976e-07	0.0715373	0.0161886	9.91571e-06	0.0688345	0.0213804	0.0012841	0.023254	0.0220149	0.290838
SeqId_14102_6	Granulysin	Granulysin	10578	GNLY	0.0127796	0.0297671	0.66769	-0.00966058	0.0279485	0.729601	0.0200734	0.0365307	0.582667	0.00108953	0.0364215	0.976135
SeqId_14103_12	Tryptase gamma	TPSG1	25823	TPSG1	-0.0143628	0.0118899	0.227055	-0.0186531	0.0111374	0.0939717	-0.0344283	0.0145354	0.0178564	-0.0290066	0.0148147	0.0502346
SeqId_14104_1	TLR4 interactor with leucine rich repeats:Cytoplasmic domain	TRIL:CD	9865	TRIL	-0.00434655	0.00979987	0.657381	-0.00775416	0.00919211	0.398911	-0.00527087	0.0120267	0.661194	-0.0166782	0.0121844	0.171058
SeqId_14105_5	Kallistatin	Kallistatin	5267	SERPINA4	0.0576037	0.0165139	0.000486306	0.0580257	0.0154579	0.000174181	0.0391139	0.0204889	0.0562591	0.0266132	0.0207327	0.199271
SeqId_14106_46	Rap1 GTPase-GDP dissociation stimulator 1	GDP/GTP exchange protein	5910	RAP1GDS1	0.000159982	0.0113976	0.988801	-0.00304913	0.0106931	0.77553	0.00383051	0.0139828	0.784127	-0.0097031	0.0142148	0.494855
SeqId_14107_1	5-formyltetrahydrofolate cyclo-ligase	MTHFS	10588	MTHFS	0.0316928	0.0390013	0.416442	0.0791491	0.03649	0.030078	0.0168202	0.0479027	0.725489	0.00421545	0.0482402	0.930366
SeqId_14108_15	Transforming growth factor beta-1	TGF-b1	7040	TGFB1	0.0333493	0.0176777	0.0592251	0.00121415	0.0166335	0.941811	0.0590017	0.0215679	0.00622619	0.0237138	0.0221129	0.283542
SeqId_14109_15	C-C motif chemokine 15	MIP-5	6359	CCL15	0.0351733	0.0241755	0.145693	0.00137354	0.0227159	0.951785	0.000281107	0.0296004	0.992423	-0.0161772	0.0302349	0.592614
SeqId_14110_200	SPARC	ON	6678	SPARC	-0.00521691	0.0153986	0.734767	-0.0190081	0.0144136	0.18725	-0.0106663	0.0188834	0.572176	-0.00973166	0.0191921	0.612109
SeqId_14111_15	Thrombospondin-2	TSP2	7058	THBS2	-0.0183773	0.020111	0.360825	-0.0304198	0.0188278	0.106163	-0.0105049	0.0246969	0.670578	-0.0119458	0.0250577	0.633554
SeqId_14112_40	Tumor necrosis factor receptor superfamily member 19L	RELT	84957	RELT	-0.0102289	0.0147722	0.488658	-0.00657605	0.0138514	0.634961	-0.0325964	0.0179725	0.0697269	-0.0144329	0.0182109	0.428045
SeqId_14114_18	PILR alpha-associated neural protein	PIANP	196500	PIANP	0.0625851	0.0217377	0.00398803	0.0346334	0.0205734	0.0922954	0.0411632	0.0269434	0.126571	0.0533129	0.0272418	0.0503443
SeqId_14115_34	Adrenomedullin	Adrenomedullin	133	ADM	0.006815	0.00888995	0.443322	-0.000897001	0.00843676	0.915328	0.0270809	0.0108446	0.0125189	0.0224209	0.0110569	0.0425832
SeqId_14120_2	E3 ubiquitin-protein ligase RNF43	RNF43	54894	RNF43	-0.00825518	0.0173163	0.633556	0.00766523	0.0163068	0.63831	0.0149898	0.0212497	0.480555	0.00112097	0.0216081	0.958627
SeqId_14121_24	Tumor necrosis factor receptor superfamily member 10D	TRAIL R4	8793	TNFRSF10D	-0.0445021	0.0145624	0.00224336	-0.0100172	0.0138056	0.468088	-0.0285953	0.0180306	0.112755	-0.0156335	0.0182696	0.392156
SeqId_14122_132	E3 ubiquitin-protein ligase ZNRF3	ZNRF3	84133	ZNRF3	0.0078958	0.0144382	0.584468	0.00543594	0.013552	0.688334	0.00334447	0.0177301	0.850381	0.0061997	0.0179294	0.729505
SeqId_14123_34	V-type immunoglobulin domain-containing suppressor of T-cell activation:Extracellular domain	GI24:ECD	64115	VSIR	0.0338181	0.0147028	0.021442	0.00960933	0.0138886	0.489009	0.0391929	0.0179301	0.028825	0.0145697	0.018418	0.428909
SeqId_14124_6	Ephrin-A2	Ephrin-A2	1943	EFNA2	0.0476029	0.0203553	0.0193559	0.0500347	0.0190616	0.0086677	0.0548112	0.0250278	0.0285237	0.0408801	0.025466	0.108432
SeqId_14125_5	Apolipoprotein M	ApoM	55937	APOM	0.0279224	0.0173269	0.10707	0.0111266	0.0162816	0.494366	0.0074475	0.0213243	0.726901	-0.00921281	0.0216086	0.669853
SeqId_14128_121	Interferon alpha-10	IFN10	3446	IFNA10	0.0195789	0.0210359	0.351989	-0.0201753	0.0197284	0.306471	0.0206337	0.0258298	0.424387	0.0062183	0.0261728	0.812202
SeqId_14129_1	Interferon alpha-7	IFNA7	3444	IFNA7	-0.036645	0.0187529	0.0506904	-0.0247723	0.0176574	0.160635	-0.0226129	0.023077	0.32714	-0.0272167	0.0231061	0.238836
SeqId_14131_37	Ephrin-B2:Extracellular domain	EFNB2:ECD	1948	EFNB2	0.117705	0.0250297	2.56835e-06	0.0782251	0.0237939	0.00101042	0.088534	0.0312459	0.00460471	0.0623584	0.0319622	0.0510563
SeqId_14132_21	HERV-H LTR-associating protein 2	HHLA2	11148	HHLA2	0.00850645	0.0190091	0.654519	0.028069	0.0177756	0.114319	-0.0619846	0.0231192	0.00733827	-0.0596598	0.0234199	0.010853
SeqId_14133_93	Interleukin-1 receptor type 2	IL-1 sRII	7850	IL1R2	-0.0731773	0.0262494	0.00530719	-0.0374091	0.0248137	0.131658	-0.0478711	0.0323129	0.138478	-0.0625114	0.0326716	0.0557066
SeqId_14134_49	Amphoterin-induced protein 2	AMGO2	347902	AMIGO2	-0.0127484	0.0273283	0.640863	-0.0375983	0.0255602	0.1413	-0.00952478	0.0335605	0.776557	-0.013324	0.0340695	0.695736
SeqId_14135_3	Relaxin receptor 1	RXFP1	59350	RXFP1	-0.00885275	0.01101	0.42136	0.000721699	0.0103399	0.944355	-0.0171938	0.0135005	0.202819	-0.003148	0.013513	0.815791
SeqId_14136_234	Complement component C1q receptor	C1QR1	22918	CD93	0.0394509	0.0190884	0.0387574	0.0110023	0.0180046	0.541146	0.0078723	0.0235447	0.738112	0.0107821	0.0238804	0.651626
SeqId_14139_16	Neuregulin-4	NRG4	145957	NRG4	0.0212476	0.0116336	0.0677916	0.0116447	0.0109497	0.287568	-0.0178097	0.0143269	0.21383	0.00988727	0.0144766	0.494616
SeqId_14144_3	Histone H2A type 3	H2A3	92815	H2AW	-0.23067	0.0670345	0.00057942	-0.159204	0.0634208	0.0120634	-0.303266	0.082063	0.000219428	-0.202507	0.0833947	0.0151701
SeqId_14146_92	Histone H3.1	H31	8350	H3C1	-0.069435	0.0415296	0.0945361	-0.0337677	0.0390971	0.387759	-0.138103	0.0507376	0.00649066	-0.111236	0.0516595	0.0312989
SeqId_14148_2	Ubiquitin-like protein ISG15	UCRP	9636	ISG15	0.0336964	0.0376208	0.370421	0.0178784	0.035297	0.612496	0.0548301	0.0459017	0.232278	0.110839	0.0457135	0.0153232
SeqId_14149_9	Interleukin-36 beta	IL-1F8	27177	IL36B	-0.0289061	0.0151476	0.0563531	-0.00141969	0.0142811	0.920812	-0.0143988	0.0186682	0.440527	-0.0220934	0.0189776	0.244349
SeqId_14150_7	Interleukin-36 alpha	IL-1F6	27179	IL36A	-0.11588	0.0416985	0.00545286	-0.0176898	0.0397235	0.656086	-0.0415507	0.0515864	0.420555	0.00631183	0.0513477	0.902168
SeqId_14151_4	Ubiquitin-like protein ISG15	UCRP	9636	ISG15	0.0518981	0.052606	0.323866	0.0228742	0.0494249	0.643503	0.0588215	0.0644148	0.361154	0.144053	0.0641926	0.0248272
SeqId_14153_8	Ephrin-A3	Ephrin-A3	1944	EFNA3	0.0258566	0.0200945	0.198182	0.0477543	0.0187172	0.0107305	-0.000397958	0.0247035	0.987147	-0.0198441	0.0237153	0.402725
SeqId_14156_33	14-3-3 protein beta/alpha	14-3-3 protein beta/alpha	7529	YWHAB	-0.0484154	0.0350221	0.166841	0.00866498	0.0329702	0.792695	-0.0676081	0.0429544	0.115499	-0.0355667	0.043633	0.414996
SeqId_14157_21	14-3-3 protein epsilon	14-3-3E	7531	YWHAE	0.0720558	0.031199	0.0209127	0.0758797	0.0292198	0.00940812	0.102388	0.0382082	0.00736802	0.0798634	0.0384445	0.0377673
SeqId_14158_17	Annexin A5	Annexin V	308	ANXA5	0.00546256	0.0216328	0.800644	0.019986	0.020266	0.324042	-0.0038182	0.0265623	0.885702	0.00956694	0.0268598	0.721705
SeqId_14175_78	SCP2 sterol-binding domain-containing protein 1	SCP2D	140856	SCP2D1	0.103099	0.0480341	0.031843	0.0502428	0.0452121	0.266453	0.0825074	0.0591748	0.163227	0.0492683	0.0596608	0.408914
SeqId_14178_18	Cyclin-dependent kinase inhibitor 3	CDKN3	1033	CDKN3	0.0164163	0.0195306	0.400605	-0.0119047	0.0183099	0.515578	0.0510537	0.0238352	0.0321979	0.00746094	0.0243464	0.759263
SeqId_14186_13	E3 ubiquitin-protein ligase rififylin	RFFL	117584	RFFL	0.0585049	0.0336432	0.0820379	0.015656	0.0316306	0.620626	0.068528	0.0412226	0.0964351	0.0790382	0.0418772	0.0591093
SeqId_14192_31	Phosducin-like protein 2	PDCL2	132954	PDCL2	-0.0123795	0.0136858	0.365701	0.00485327	0.0128492	0.705646	-0.0378013	0.0167327	0.0238756	-0.0206665	0.0170725	0.226082
SeqId_14197_2	PR domain zinc finger protein 1	PRDM1	639	PRDM1	-0.0314706	0.0165822	0.0577145	-0.0163889	0.0155922	0.293215	-0.00787705	0.020407	0.699499	0.00172643	0.0207496	0.93369
SeqId_14203_3	Annexin A7	ANXA7	310	ANXA7	0.0464569	0.0410964	0.258292	0.105447	0.0382668	0.00585893	0.0594638	0.0504193	0.238245	0.0488203	0.0508177	0.336705
SeqId_14204_55	Forkhead box protein J2	FOXJ2	55810	FOXJ2	-0.0144083	0.0373778	0.699883	-0.0475768	0.0349959	0.173989	-0.0457971	0.0458056	0.317401	-0.0278836	0.0464139	0.548
SeqId_14205_6	Protein HEXIM2	HEXI2	124790	HEXIM2	-0.0216286	0.0147007	0.141219	-0.0382478	0.0137044	0.00525592	0.00293003	0.0180545	0.871079	0.014832	0.018294	0.417503
SeqId_14206_28	Amyloid beta A4 precursor protein-binding family B member 1:Phosphotyrosine Interaction Domain 2	APBB1:PID 2	322	APBB1	-0.019898	0.014527	0.17077	0.00265523	0.0138567	0.848039	-0.00848412	0.017863	0.634819	0.0248658	0.0177582	0.16144
SeqId_14208_3	Retinoid-binding protein 7	RET7	116362	RBP7	-0.00898207	0.0239161	0.70724	-0.00938376	0.022432	0.675713	0.0197695	0.0293514	0.500601	0.0517071	0.0296613	0.0812898
SeqId_14216_35	Probable ATP-dependent RNA helicase DDX46	DDX46	9879	DDX46	-0.0164067	0.0171324	0.338244	-0.0293497	0.0160038	0.0666653	0.0073758	0.0210453	0.725984	0.0148686	0.0213234	0.485622
SeqId_14226_120	S-methylmethionine--homocysteine S-methyltransferase BHMT2	BHMT2	23743	BHMT2	-0.0122169	0.0119177	0.305315	-0.00862009	0.0111756	0.440509	-0.015074	0.0146056	0.302039	-0.0101475	0.014856	0.494572
SeqId_14227_21	Myosin light chain 6B	MYL6B	140465	MYL6B	0.0269988	0.0287221	0.347217	0.0308064	0.0269348	0.252731	0.0810142	0.0350824	0.0209296	0.0195029	0.0350343	0.577745
SeqId_14229_5	Adenylyltransferase and sulfurtransferase MOCS3	MOCS3	27304	MOCS3	-0.038398	0.0168958	0.0230476	-0.0107664	0.0159201	0.498866	-0.000830852	0.02085	0.968213	-0.00239191	0.0211959	0.910152
SeqId_14237_1	Heat shock 70 kDa protein 1A	HSP 70	3303	HSPA1A	0.0456159	0.0171776	0.007918	0.0106799	0.0162474	0.510969	0.0179414	0.0212339	0.398143	-0.00715462	0.0214429	0.738637
SeqId_14245_195	Sorting nexin-7	SNX7	51375	SNX7	-0.0352326	0.0173143	0.0418619	-0.0386049	0.0162117	0.0172515	-0.0191322	0.0213246	0.369619	-0.0184234	0.0216334	0.394426
SeqId_14246_50	Docking protein 2	DOK2	9046	DOK2	-0.0381824	0.0424972	0.368936	-0.0221636	0.0399862	0.579388	0.0161934	0.0521785	0.756298	-0.0665695	0.052916	0.208384
SeqId_14249_68	Probable E3 ubiquitin-protein ligase MID2	TRIM1	11043	MID2	-0.0031836	0.0133851	0.812	-0.00277461	0.0125404	0.824895	0.0140716	0.0163862	0.390479	0.012565	0.0166444	0.450302
SeqId_14250_115	Bleomycin hydrolase	BLMH	642	BLMH	0.0182921	0.0234679	0.435712	-0.0350694	0.0219509	0.110126	-0.000309784	0.0288247	0.991425	0.000403225	0.0282036	0.988593
SeqId_14254_27	Tyrosine-protein phosphatase non-receptor type 4	PTN4	5775	PTPN4	-0.0166483	0.0154871	0.282384	-0.0045281	0.014591	0.756307	0.0255017	0.0190309	0.180239	0.0132201	0.0191693	0.490414
SeqId_14260_112	Neuroepithelial cell-transforming gene 1 protein	ARHG8	10276	NET1	0.0230519	0.0167838	0.169609	0.0131419	0.0157562	0.404238	0.00607162	0.0206279	0.768498	-0.0319294	0.0208203	0.125135
SeqId_14271_23	Ras-related protein Rab-6B	RAB6B	51560	RAB6B	-0.0291349	0.0395823	0.461695	0.0239021	0.0372746	0.521365	-0.028779	0.0485956	0.553708	-0.0403158	0.0490761	0.411364
SeqId_14283_12	Ras-related protein Rab-14	RAB14	51552	RAB14	0.0208738	0.0199271	0.294866	0.0220655	0.0186908	0.23778	0.000808348	0.0244888	0.973668	0.0176504	0.0248081	0.47679
SeqId_14286_2	Nuclear factor of activated T-cells, cytoplasmic 1	NF-ATc1	4772	NFATC1	-0.0336763	0.0193183	0.0812931	0.00161338	0.0181679	0.929238	-0.0228256	0.0237712	0.336944	-0.00279348	0.0237296	0.906288
SeqId_14287_6	Ras-related protein Rab-5C	RAB5C	5878	RAB5C	-0.0275081	0.0344109	0.424059	0.0373955	0.0323196	0.247251	-0.0221313	0.0422516	0.600418	0.00597065	0.0426748	0.888731
SeqId_14291_53	Arf-GAP with GTPase, ANK repeat and PH domain-containing protein 2	AGAP2	116986	AGAP2	-0.0467277	0.0297261	0.115964	-0.0589971	0.027886	0.0343743	-0.0442922	0.0365267	0.225283	-0.0683913	0.0364973	0.0609477
SeqId_14294_61	Methyl-CpG-binding domain protein 1	MBD1	4152	MBD1	0.0191006	0.0235477	0.417284	0.0271207	0.0221236	0.220246	0.0582933	0.0287827	0.0428378	0.0568149	0.0290057	0.0501426
SeqId_14309_8	Heterogeneous nuclear ribonucleoprotein H	HNRH1	3187	HNRNPH1	0.0300106	0.0232244	0.196288	0.0315893	0.0217512	0.146419	0.0164682	0.028265	0.560138	0.0465153	0.0289363	0.107943
SeqId_14314_6	Peptidyl-prolyl cis-trans isomerase-like 2	PPIL2	23759	PPIL2	-0.0230849	0.025742	0.369837	-0.00343579	0.0241418	0.88683	-0.00849038	0.0316223	0.78832	0.00787292	0.0320619	0.806028
SeqId_14318_1	Vacuolar protein sorting-associated protein 29	VPS29	51699	VPS29	-0.0377006	0.0255817	0.140554	-0.00969582	0.0243364	0.690329	-0.0274889	0.0314446	0.382009	-0.000183866	0.0320538	0.995423
SeqId_14324_52	Structural maintenance of chromosomes protein 3	CSPG6	9126	SMC3	-0.0284228	0.0377765	0.451814	0.0045707	0.0354194	0.897322	-0.0657793	0.0462878	0.155289	-0.00976752	0.047093	0.83569
SeqId_14326_4	Ubiquitin-conjugating enzyme E2 E1	UB2E1	7324	UBE2E1	0.0311999	0.0285184	0.273943	0.0436177	0.0266831	0.10212	0.00608151	0.0350529	0.862262	0.0382436	0.0354459	0.280619
SeqId_14329_4	Death-inducer obliterator 1	DIDO1	11083	DIDO1	-0.0299688	0.0166024	0.0710616	-0.00751092	0.0156416	0.631092	-0.0215251	0.0204204	0.291837	-0.0295743	0.0205181	0.149478
SeqId_14331_262	Dynein light chain Tctex-type 1	DYLT1	6993	DYNLT1	0.0139862	0.0194568	0.472245	-0.0132353	0.0182357	0.467968	-0.00221978	0.0238867	0.925959	-0.0208513	0.0242082	0.389055
SeqId_14332_3	Ras-related protein Ral-A	RALA	5898	RALA	-0.0764525	0.0244331	0.00175369	-0.0515134	0.0230798	0.0256166	-0.0865258	0.0300302	0.0039605	-0.0420155	0.0307015	0.171151
SeqId_14334_3	Recoverin	RECO	5957	RCVRN	-0.0111474	0.0130738	0.393852	-0.00376105	0.0122672	0.759152	-0.0113264	0.0160447	0.480234	0.00595495	0.0154753	0.700382
SeqId_14337_1	Trafficking protein particle complex subunit 3	TPPC3	27095	TRAPPC3	0.0682975	0.0299966	0.0227958	0.0180697	0.0283977	0.524574	-9.27616e-05	0.0371287	0.998007	-0.0129105	0.0373321	0.729471
SeqId_14341_8	Protein FAM69C	FA69C	125704	DIPK1C	-0.0185258	0.0105451	0.0789509	-0.0120789	0.0099467	0.22461	-0.0359751	0.0128823	0.0052286	-0.0191013	0.0132212	0.148529
SeqId_14583_49	Growth/differentiation factor 8	Myostatin	2660	MSTN	0.0301705	0.0152088	0.0472834	0.0254574	0.0143148	0.0753376	0.0232971	0.0187158	0.213212	0.0163683	0.0190502	0.390219
SeqId_14587_16	Growth/differentiation factor 11	GDF-11	10220	GDF11	-0.00703374	0.0351275	0.841297	-0.00573785	0.0329476	0.861747	-0.00579718	0.0431051	0.893016	-0.0425142	0.0437259	0.330907
SeqId_14593_152	Protein FAM210A	F210A	125228	FAM210A	-0.0161324	0.0139341	0.24696	-0.0193569	0.0130596	0.138287	-0.0138919	0.0171238	0.417214	0.000209852	0.0173598	0.990355
SeqId_14597_5	Semaphorin-6C, cytoplasmic	SEM6C	10500	SEMA6C	-0.00361421	0.0135003	0.788921	-0.0174916	0.0126329	0.166173	-0.00571995	0.0165518	0.72966	-0.0172608	0.0167966	0.304122
SeqId_14599_18	Stabilin-1	STAB1	23166	STAB1	-0.0060436	0.0100295	0.546785	-0.00814376	0.00941227	0.386913	-0.00870491	0.0123075	0.479391	-0.0213128	0.0123752	0.0850298
SeqId_14603_51	Uncharacterized protein KIAA0040	KIAA0040	9674	KIAA0040	-0.0113733	0.016546	0.491849	-0.00386627	0.0155381	0.803497	0.0206525	0.020291	0.308765	0.0184654	0.0204371	0.366247
SeqId_14614_41	Noncompact myelin-associated protein	CA130	400746	NCMAP	0.036709	0.0219414	0.0943175	0.0228219	0.0206483	0.269044	0.0738535	0.0267696	0.0058003	0.0264291	0.027407	0.334884
SeqId_14615_46	Keratin-associated protein 2-4	KRA24	730755	KRTAP2-4	0.00247546	0.0200049	0.901519	0.00617036	0.0187499	0.742089	0.051399	0.0243686	0.0349249	0.0246204	0.0248372	0.321554
SeqId_14616_16	Zinc finger protein 382	ZN382	84911	ZNF382	0.00725745	0.0190038	0.702539	-0.0368467	0.0177504	0.0379101	-0.00478771	0.0232292	0.836707	0.0112699	0.0237121	0.634586
SeqId_14618_26	Vesicular, overexpressed in cancer, prosurvival protein 1	ECOP	81552	VOPP1	0.05654	0.0236059	0.0166128	0.0240018	0.0223034	0.281861	0.0305473	0.0291384	0.294477	0.000588927	0.0295647	0.984107
SeqId_14619_8	Zinc finger protein 526	ZN526	116115	ZNF526	0.0136968	0.0162377	0.398938	-0.0052015	0.0152368	0.732819	0.00490831	0.019131	0.797515	0.0142525	0.0202699	0.481972
SeqId_14623_26	Small ubiquitin-related modifier 3	SUMO3	6612	SUMO3	-0.00952986	0.0283804	0.737029	0.00734919	0.0266462	0.782696	-0.0264044	0.0348153	0.448204	0.0298574	0.0352279	0.396689
SeqId_14624_51	Transcriptional repressor CTCF	CTCF	10664	CTCF	-0.0110346	0.0127821	0.387979	-0.0131287	0.0119917	0.273597	0.00835931	0.0156906	0.594199	-0.0144334	0.0159442	0.365334
SeqId_14628_72	F-box only protein 3	FBX3	26273	FBXO3	0.0202991	0.0315782	0.52034	0.00458253	0.0299955	0.878576	0.0113586	0.0388552	0.770033	0.0195482	0.0377534	0.604608
SeqId_14631_22	Dual specificity protein phosphatase 16	DUS16	80824	DUSP16	-0.0162876	0.0225847	0.470801	-0.0244036	0.0211393	0.24833	0.00118678	0.0277147	0.965844	-0.00533458	0.0280912	0.849386
SeqId_14633_26	Transmembrane protein 185A	T185A	84548	TMEM185A	-0.0307394	0.0165369	0.0630504	-0.0223451	0.01552	0.149935	-0.0141131	0.0203613	0.488225	0.00622749	0.0204666	0.760918
SeqId_14634_13	Lutropin-choriogonadotropic hormone receptor	LSHR	3973	LHCGR	0.00116948	0.0184177	0.94937	-0.00595243	0.0172703	0.730348	-0.0121181	0.0225978	0.591785	-0.0122805	0.0219738	0.57625
SeqId_14636_25	Ribonuclease UK114	Ribonuclease UK114	10247	RIDA	0.0289087	0.03216	0.368704	0.0525549	0.0300586	0.0803921	0.0460407	0.0394413	0.24308	0.0888966	0.0394155	0.0241102
SeqId_14645_253	Glutathione S-transferase A4	GSTA4	2941	GSTA4	-0.0203239	0.0175093	0.245745	-0.0213007	0.0164247	0.194676	-0.000544792	0.0215147	0.979798	0.00485831	0.0218103	0.823728
SeqId_14655_1	DnaJ homolog subfamily C member 17	DJC17	55192	DNAJC17	0.00578223	0.0331248	0.861426	0.0376443	0.0310221	0.224952	0.00291447	0.0406675	0.942868	0.0259101	0.041105	0.528473
SeqId_14662_6	Myeloid zinc finger 1	MZF1	7593	MZF1	0.0142011	0.0223091	0.524412	0.00395606	0.0209376	0.850136	0.0513488	0.0269934	0.057135	0.0509074	0.0277808	0.0668821
SeqId_14663_44	E3 ubiquitin-protein ligase RNF8	RNF8	9025	RNF8	-0.0319401	0.0114502	0.00527917	-0.0180326	0.0108243	0.0957259	-0.0346364	0.0140944	0.0139923	-0.0267703	0.0143992	0.0630056
SeqId_14670_1	Ski-like protein	SKIL	6498	SKIL	-0.0383073	0.0131863	0.00367142	-0.0193208	0.0124441	0.120517	-0.0352065	0.0162519	0.0302884	-0.0281467	0.0165526	0.0890495
SeqId_14674_63	Protein kinase C and casein kinase substrate in neurons protein 3	PACN3	29763	PACSIN3	-0.00402573	0.0159793	0.801092	-0.0339702	0.0148837	0.0224669	-0.0140566	0.0195905	0.473054	-0.0137895	0.0199497	0.489431
SeqId_14675_20	Eukaryotic translation initiation factor 4B	IF4B	1975	EIF4B	0.00647172	0.0379064	0.864437	0.0616707	0.0354174	0.0816384	0.0118023	0.0465136	0.799698	0.0349815	0.0467834	0.454622
SeqId_14685_17	RAC-beta serine/threonine-protein kinase	PKB beta	208	AKT2	-0.0148485	0.0110861	0.180445	-0.0164646	0.0104078	0.113662	-0.0118907	0.0136119	0.382362	-0.000643627	0.01384	0.962908
SeqId_14687_6	Perilipin-3	M6PBP	10226	PLIN3	-0.00756688	0.0222788	0.734124	0.00147615	0.0208769	0.943631	-0.052931	0.0272249	0.0518693	0.0117226	0.0269232	0.663265
SeqId_14688_6	Tyrosine-protein phosphatase non-receptor type 7	PTN7	5778	PTPN7	-0.0243441	0.0233915	0.298005	-0.0060213	0.0219506	0.783845	-0.0422677	0.0286664	0.140356	-0.00248624	0.0292044	0.932156
SeqId_14692_3	Zinc finger protein 276	ZN276	92822	ZNF276	-0.0486915	0.0356222	0.17166	-0.0216415	0.0334451	0.517583	-0.0240139	0.0438111	0.583607	0.0115584	0.0442368	0.793873
SeqId_14696_45	Tryptase beta-2	TPSB2	64499	TPSB2	0.0471384	0.0217911	0.0305259	0.0376312	0.0204531	0.0657862	0.0165826	0.02685	0.536839	0.0156541	0.0273208	0.566663
SeqId_14703_6	Prokineticin-1	EG-VEGF	84432	PROK1	-0.0358435	0.0185676	0.0535535	-0.0308734	0.0174249	0.0764288	-0.0223114	0.0228694	0.329262	-0.0119582	0.0231848	0.606009
SeqId_14705_1	Vascular endothelial growth factor D	VEGF-D	2277	VEGFD	0.0299927	0.0254772	0.2391	0.0177873	0.0240334	0.459236	0.0862797	0.031026	0.00542111	0.06832	0.0311495	0.0282862
SeqId_14708_59	Complement component C8 gamma chain	CO8G	733	C8G	-0.00402364	0.0139233	0.772592	0.00555417	0.0130522	0.670446	0.0233021	0.0170603	0.171982	0.0168786	0.0173441	0.330473
SeqId_14711_27	Cystatin-M	Cystatin M	1474	CST6	0.063657	0.0206403	0.00204167	0.0601601	0.0193469	0.00187369	0.0647857	0.0254169	0.0108056	0.0424612	0.0259441	0.101706
SeqId_14713_46	Azurocidin	Azurocidin	566	AZU1	0.00813591	0.0165242	0.622463	-0.0138531	0.015475	0.370684	-0.00159749	0.0202886	0.937241	-0.0259288	0.0205672	0.207422
SeqId_14747_9	Cytokine receptor-like factor 1	CRLF1	9244	CRLF1	0.025869	0.0245628	0.29226	-0.00554475	0.023051	0.80991	0.0335833	0.0300656	0.263995	-0.00405193	0.0306621	0.894867
SeqId_14748_31	Rho GTPase-activating protein 5	RHG05	394	ARHGAP5	-0.0565866	0.0228738	0.0133662	-0.0555147	0.0215438	0.00997121	-0.0590794	0.0281112	0.0355853	-0.0692832	0.0285047	0.0150744
SeqId_14755_4	Lactotransferrin	Lactoferrin	4057	LTF	0.00427069	0.0199772	0.83072	-0.00174266	0.0187252	0.925852	-0.00313298	0.0245226	0.89834	0.00272607	0.0249703	0.913066
SeqId_14756_29	Intercellular adhesion molecule 2	sICAM-2	3384	ICAM2	0.00408514	0.0203225	0.840686	-0.00576376	0.0191327	0.763223	-0.00969786	0.024825	0.696056	-0.000779807	0.0246816	0.974795
SeqId_14759_149	Cadherin-1	Cadherin E	999	CDH1	0.0292609	0.012677	0.0209887	0.023195	0.0119453	0.0521659	0.0158408	0.0156109	0.310237	0.000285956	0.0158461	0.985602
SeqId_15297_3	Protein S100-A3	S100A3	6274	S100A3	-0.0222691	0.0200763	0.267332	-0.00908935	0.0188331	0.629361	-0.0300624	0.0246301	0.222256	-0.0571579	0.0249375	0.0219032
SeqId_15298_199	Neuropilin and tolloid-like protein 1	NETO1	81832	NETO1	0.0395388	0.0180807	0.0287573	0.0384494	0.0169585	0.0233739	0.024589	0.0223022	0.270229	0.00944686	0.022696	0.677239
SeqId_15299_102	LDLR chaperone MESD	MESD2	23184	MESD	-0.00801609	0.0201819	0.691226	-0.0130417	0.0189902	0.492233	-0.0180954	0.0247712	0.465084	-0.021538	0.0251051	0.390939
SeqId_15300_66	Coiled-coil domain-containing protein 134	CC134	79879	CCDC134	0.0550992	0.0192356	0.00417742	0.0319937	0.018159	0.0780916	0.0266911	0.0237456	0.260993	-0.00294644	0.0242283	0.903207
SeqId_15301_24	Acrosomal protein SP-10	sperm protein 10	56	ACRV1	0.00789877	0.0155309	0.611044	-0.00730494	0.0147404	0.620196	0.0137402	0.0190569	0.470905	-0.00336832	0.0193668	0.861926
SeqId_15304_1	Regenerating islet-derived protein 3-alpha	PAP1	5068	REG3A	0.0719264	0.0364154	0.0482496	0.00787526	0.0344502	0.819181	0.022288	0.0449816	0.620253	-0.0470658	0.0449946	0.295546
SeqId_15305_7	Secretagogin	Secretagogin	10590	SCGN	0.10039	0.039474	0.0109843	0.0803749	0.0371623	0.030556	0.120766	0.0485327	0.0128342	0.0590212	0.048328	0.221986
SeqId_15306_20	Immunoglobulin J chain	IgJ	3512	JCHAIN	0.017389	0.0145782	0.232945	0.0170375	0.0136564	0.212184	6.90252e-05	0.0179193	0.996927	-0.00683355	0.0182029	0.707356
SeqId_15308_108	Brorin	VWC2	375567	VWC2	0.111314	0.0222796	5.84545e-07	0.104736	0.0209015	5.41609e-07	0.118936	0.0274473	1.4692e-05	0.100731	0.0282201	0.000357672
SeqId_15310_61	Protein regulator of cytokinesis 1	PRC1	9055	PRC1	-0.0214468	0.0152535	0.159716	-0.00244789	0.0143669	0.864708	-0.0479927	0.0186055	0.00989465	-0.0338603	0.0190242	0.0751002
SeqId_15312_14	Protein argonaute-1	AGO1	26523	AGO1	-0.056259	0.0311626	0.0710214	-0.0487626	0.0292985	0.0960447	-0.0453749	0.0383176	0.236342	-0.0200788	0.0389255	0.605976
SeqId_15313_28	Mitotic spindle assembly checkpoint protein MAD2A	MD2L1	4085	MAD2L1	0.0271297	0.0215496	0.208052	-0.00272799	0.020233	0.892747	-0.0422167	0.0264211	0.110079	-0.0165416	0.0269695	0.539648
SeqId_15314_49	Chloride intracellular channel protein 4	CLIC4	25932	CLIC4	0.00315161	0.025979	0.903443	0.0327945	0.0244078	0.179075	-0.0179636	0.0318752	0.573053	-0.00783123	0.0323816	0.808903
SeqId_15315_64	Copper homeostasis protein cutC homolog	CUTC	51076	CUTC	-0.01405	0.0237443	0.554039	0.0175217	0.0222497	0.430989	-0.0145883	0.0291438	0.616678	-0.0244643	0.0295918	0.408392
SeqId_15316_262	Thioredoxin-like protein 4B	TXN4B	54957	TXNL4B	-0.063686	0.0410754	0.12103	-0.0732182	0.0393452	0.0627558	-0.0686841	0.0504063	0.173006	-0.0844783	0.0510367	0.0978744
SeqId_15318_75	Protein S100-A10	Calpactin I light chain	6281	S100A10	-0.00626242	0.0179603	0.727328	0.012224	0.0168263	0.467543	0.0136565	0.0220249	0.535225	0.0166168	0.0223064	0.456312
SeqId_15319_226	Cyclin-A1	CCNA1	8900	CCNA1	-0.0199903	0.0182559	0.273515	0.00240082	0.0171762	0.888837	-0.0234246	0.0224263	0.296248	-0.0140049	0.0228443	0.539838
SeqId_15321_8	Complexin-2	CPLX2	10814	CPLX2	0.090514	0.0320624	0.00475677	0.0530737	0.0302329	0.0791747	0.0362336	0.0396903	0.361291	0.00632708	0.0402402	0.875061
SeqId_15323_112	Protein argonaute-3	AGO3	192669	AGO3	-0.0420642	0.0370478	0.256205	0.0337521	0.0347318	0.331153	0.00425676	0.0454719	0.925417	0.0353514	0.0454274	0.436453
SeqId_15324_58	Ferritin light chain	Ferritin light chain	2512	FTL	-0.13162	0.0660327	0.0462343	-0.245532	0.0613451	6.26832e-05	-0.158718	0.0814565	0.0513552	-0.152624	0.0826713	0.0648698
SeqId_15325_14	Neuromodulin	NEUM	2596	GAP43	-0.0896077	0.0440327	0.0418483	-0.0543021	0.0418057	0.193973	-0.0555447	0.0542496	0.305896	-0.0479663	0.054834	0.381707
SeqId_15326_64	Guanylate-binding protein 1	GBP1	2633	GBP1	-0.0246527	0.0314893	0.43369	-0.039	0.0294617	0.185585	-0.056532	0.0385781	0.142814	-0.0248319	0.0389972	0.524281
SeqId_15333_11	Stromal cell-derived factor 2	SDF2	6388	SDF2	0.0667105	0.0299923	0.0261312	0.0159783	0.0282673	0.571898	0.0223331	0.0370123	0.546244	0.0554799	0.0373555	0.137494
SeqId_15336_7	Selenoprotein M	SELM	140606	SELENOM	0.0696848	0.0210887	0.000951889	0.0537906	0.019856	0.00674802	0.0532966	0.0261015	0.0411615	0.0344798	0.0266187	0.19521
SeqId_15343_337	Kininogen, HMW, Two Chain	Kininogen, HMW, Two Chain	3827	KNG1	0.0448527	0.0262144	0.0870818	0.0508691	0.0247979	0.0402334	0.0589568	0.0321759	0.0669019	0.0714928	0.0325444	0.0280366
SeqId_15346_31	Interferon gamma	IFN-g	3458	IFNG	-0.0160876	0.0213192	0.450486	0.0159032	0.0199875	0.426233	-0.0279972	0.0261489	0.284311	-0.00170057	0.0257105	0.947264
SeqId_15347_12	Hemopexin	Hemopexin	3263	HPX	0.00784642	0.00938609	0.403176	0.0105305	0.00885469	0.234341	0.0160428	0.0114685	0.161857	0.0155309	0.01161	0.18099
SeqId_15358_28	Neuroendocrine protein 7B2	7B2	6447	SCG5	-0.06392	0.0360236	0.0759986	-0.027944	0.0338613	0.40923	-0.032777	0.0443592	0.459968	0.00122129	0.0447339	0.978219
SeqId_15361_37	Ankyrin repeat domain-containing protein 1	ANKR1	27063	ANKRD1	-0.00167844	0.0129061	0.896527	-0.019456	0.0120881	0.107503	0.0035136	0.0158565	0.824635	-0.00647043	0.0161168	0.688074
SeqId_15363_32	Apolipoprotein A-V	Apo A-V	116519	APOA5	-0.0823428	0.0358857	0.0217569	0.0157078	0.0340093	0.644176	-0.0286746	0.0442441	0.51692	-0.0654632	0.0446469	0.142583
SeqId_15364_101	Apolipoprotein C-I	Apo C-I	341	APOC1	0.00965092	0.00860792	0.262217	0.0128162	0.00808752	0.113037	0.0109098	0.0105681	0.301916	0.0173677	0.010629	0.102259
SeqId_15365_41	Adhesion G protein-coupled receptor B3	BAI3	577	ADGRB3	-0.0104452	0.0143563	0.466876	-0.0136011	0.013482	0.313055	-0.00467479	0.0176304	0.79089	0.00488906	0.0179299	0.785102
SeqId_15368_3	BMP-binding endothelial regulator protein	BMPER	168667	BMPER	-0.0264427	0.0174718	0.130165	-0.0372306	0.0163128	0.0224722	-0.00468747	0.0215014	0.827423	0.00490095	0.0216548	0.820951
SeqId_15370_5	BolA-like protein 1	BOLA1	51027	BOLA1	0.05262	0.0265567	0.0475442	0.0553425	0.0248604	0.0260054	0.0155162	0.0327373	0.635527	0.0380129	0.0331023	0.250827
SeqId_15372_43	Bromodomain-containing protein 2	BRD2	6046	BRD2	-0.000369717	0.0196975	0.985025	-0.0108894	0.0184652	0.555372	-0.0394063	0.0241023	0.102057	-0.0401902	0.0244751	0.100573
SeqId_15374_15	Gastrokine-1	CA11 protein	56287	GKN1	-0.0195901	0.0238176	0.410789	-0.0391359	0.0223292	0.0796571	0.00358934	0.0291903	0.902136	-0.0109955	0.02966	0.710847
SeqId_15375_49	Carboxypeptidase B	Carboxypeptidase B1	1360	CPB1	-0.015355	0.0468151	0.742918	0.0581263	0.0439022	0.185505	-0.0637958	0.0575349	0.267508	-0.0611513	0.0581703	0.293145
SeqId_15376_134	Cathepsin E	CATE	1510	CTSE	0.0643653	0.0192165	0.000809656	0.0540246	0.018373	0.00327759	0.0728732	0.0236179	0.00203209	0.0145176	0.0242583	0.549533
SeqId_15381_45	Discoidin domain-containing receptor 2	Discoidin domain receptor 2	4921	DDR2	0.052002	0.0232737	0.025459	0.0351758	0.0218939	0.108133	0.0526263	0.0286414	0.0661478	0.0353283	0.0291298	0.225209
SeqId_15383_200	Endothelin-3	Endothelin 3	1908	EDN3	-0.0110088	0.016927	0.515456	-0.00882461	0.0158644	0.578037	0.003083	0.0207214	0.881725	-0.00053336	0.0210801	0.979814
SeqId_15384_15	Klotho	KLOTHO	9365	KL	-0.00463133	0.0264251	0.860873	-0.00521868	0.0247954	0.833301	0.0189474	0.0324145	0.558861	-0.00565066	0.0326327	0.862526
SeqId_15385_116	Fatty acid-binding protein, intestinal	FABP2	2169	FABP2	0.10068	0.0363706	0.00563707	0.037349	0.0344249	0.277948	0.0827809	0.0448505	0.0649346	0.0489445	0.0456333	0.283469
SeqId_15387_44	Neuropilin-2	Neuropilin-2	8828	NRP2	0.00597507	0.0136052	0.660535	0.000241876	0.0127681	0.984886	-0.00641882	0.0166902	0.700544	0.00859553	0.0167371	0.607558
SeqId_15388_24	Low affinity immunoglobulin gamma Fc region receptor III-A	FcRIIIa	2214	FCGR3A	0.260591	0.132612	0.0494075	0.0320113	0.125226	0.798239	0.176002	0.163321	0.281195	0.0422515	0.165602	0.798616
SeqId_15389_1	Frataxin, mitochondrial	FRDA	2395	FXN	0.00612669	0.0131704	0.641799	0.0217306	0.0123151	0.0776401	-0.0196448	0.0161376	0.223477	-0.0111969	0.0161478	0.488061
SeqId_15390_3	Galanin	Galanin	51083	GAL	-0.0285186	0.0130346	0.0286759	-0.00373675	0.0122837	0.760973	-0.0206487	0.016047	0.198176	-0.00501967	0.016316	0.758347
SeqId_15391_114	Growth arrest-specific protein 6	GAS-6	2621	GAS6	-0.00674174	0.0193342	0.727319	-0.000824634	0.0181965	0.963854	0.0124406	0.0237038	0.599697	-0.0050929	0.0240111	0.832025
SeqId_15394_79	Netrin receptor UNC5B	UNC5B	219699	UNC5B	0.110067	0.0231693	2.02859e-06	0.0698565	0.0220246	0.00151523	0.0893802	0.0288692	0.00196123	0.0747432	0.0294266	0.0110856
SeqId_15398_2	FAD-linked sulfhydryl oxidase ALR	HERV1	2671	GFER	-0.0668044	0.0311501	0.031985	-0.0679023	0.0292081	0.020084	-0.0607506	0.0383041	0.112738	-0.0714418	0.0387083	0.0649438
SeqId_15402_2	DNA-binding protein inhibitor ID-1	ID-1	3397	ID1	-0.045731	0.0211905	0.030921	-0.0476502	0.0198334	0.0162824	-0.0238125	0.0261162	0.36188	0.0444663	0.0259747	0.086913
SeqId_15403_53	DNA-binding protein inhibitor ID-2	ID2	3398	ID2	-0.0670764	0.0208737	0.00131156	-0.0489145	0.0197037	0.0130463	-0.0584274	0.0258017	0.0235447	-0.0192727	0.026063	0.459624
SeqId_15404_3	Interferon alpha-21	IFN21	3452	IFNA21	-0.0304149	0.0306623	0.321232	-0.0277236	0.0287416	0.334756	-0.0926597	0.0374143	0.0132647	-0.0258114	0.0368179	0.483267
SeqId_15405_23	Interferon alpha-4	IFNA4	3441	IFNA4	-0.00376801	0.0107656	0.726335	-0.0110738	0.0100932	0.272575	-0.0117962	0.0132052	0.371696	-0.023682	0.0133362	0.0757702
SeqId_15412_40	Baculoviral IAP repeat-containing protein 7	KIAP	79444	BIRC7	0.0163899	0.0172787	0.342843	0.00382399	0.0162366	0.813807	-0.00745627	0.0212442	0.725603	0.0221168	0.0214935	0.303481
SeqId_15413_3	Phosphatidylcholine-sterol acyltransferase	LCAT	3931	LCAT	-0.0199066	0.0146299	0.173615	0.000193677	0.0137409	0.988754	-0.028904	0.0179371	0.107091	-0.0112483	0.017484	0.519999
SeqId_15414_316	L-lactate dehydrogenase A chain	LDHA	3939	LDHA	-0.0660717	0.0226706	0.00356347	-0.0598218	0.0213528	0.00508507	-0.0650202	0.0277809	0.0192597	-0.0249095	0.0285063	0.382213
SeqId_15416_54	Lysozyme g-like protein 2	LYG2	254773	LYG2	0.0283785	0.0232937	0.223114	-0.0129193	0.0218579	0.554481	0.0398448	0.0285702	0.163128	-0.00455727	0.029123	0.875652
SeqId_15417_3	Serpin B5	Maspin	5268	SERPINB5	0.0799581	0.0201744	7.39089e-05	0.0561647	0.0191383	0.00333892	0.0584835	0.0250809	0.0197115	0.0651088	0.0255208	0.0107351
SeqId_15419_15	Matrix metalloproteinase-20	MMP20	9313	MMP20	-0.0338086	0.0189772	0.0748246	-0.013123	0.0178429	0.462049	-0.0234647	0.0233415	0.314762	-0.00230358	0.0237055	0.922587
SeqId_15422_12	Myelin P2 protein	MYP2	5375	PMP2	0.0104698	0.0261332	0.68869	-0.0377524	0.0244622	0.122759	-0.0298248	0.0320055	0.351407	-0.0278164	0.0319455	0.383893
SeqId_15427_35	Lysyl oxidase homolog 3	LOXL3	84695	LOXL3	-0.0137625	0.0415252	0.740324	0.023051	0.0389197	0.55367	0.00897601	0.0509279	0.860098	-0.0686496	0.051308	0.1809
SeqId_15430_165	Opticin	OPT	26254	OPTC	-0.0295624	0.0149097	0.0473934	0.00455298	0.0140408	0.745735	-0.0287182	0.0183349	0.117275	-0.00555017	0.0186459	0.765961
SeqId_15431_31	Ornithine carbamoyltransferase, mitochondrial	OTCase	5009	OTC	-0.104298	0.0571059	0.0677905	-0.0775912	0.0537293	0.148707	-0.00327591	0.0703901	0.96288	-0.00524135	0.0705752	0.940799
SeqId_15432_1	Otoraplin	Otoraplin	56914	OTOR	-0.0224132	0.0287996	0.436422	-0.0397609	0.027007	0.140955	-0.0363118	0.0353486	0.304303	-0.0138877	0.0358617	0.698565
SeqId_15433_4	Proto-oncogene tyrosine-protein kinase Src	p60-Src	6714	SRC	-0.0964542	0.0588577	0.101261	-0.066713	0.0555883	0.230091	-0.11345	0.0721923	0.116067	-0.145002	0.0730924	0.047276
SeqId_15434_5	Prepronociceptin	PNOC	5368	PNOC	-0.00868587	0.0156499	0.578886	-0.00100712	0.0146744	0.945283	-0.0350342	0.019017	0.0654379	-0.0172584	0.019529	0.376841
SeqId_15435_4	Purine nucleoside phosphorylase	PNP	4860	PNP	0.0241514	0.0550556	0.660899	0.110135	0.0513316	0.0319079	0.0311114	0.0675735	0.645223	0.0805692	0.0681458	0.237084
SeqId_15436_40	Receptor activity-modifying protein 1	RAMP1	10267	RAMP1	-0.00295911	0.0219959	0.892983	-0.000671787	0.0207337	0.974152	-0.0128995	0.0269878	0.632668	0.0162253	0.0274403	0.554324
SeqId_15437_11	Receptor activity-modifying protein 3	RAMP3	10268	RAMP3	-0.000751833	0.0175073	0.965746	-0.0205258	0.0163957	0.210606	0.0242069	0.0214365	0.258798	0.0357898	0.0216371	0.0981081
SeqId_15439_21	Rho-related GTP-binding protein RhoE	RND3	390	RND3	-0.00449078	0.015118	0.76643	-0.00358043	0.0141857	0.800734	-0.0200944	0.0185148	0.277783	-0.00965805	0.0188011	0.607465
SeqId_15440_57	Neuroendocrine convertase 2	NEC2	5126	PCSK2	0.00378983	0.0155049	0.8069	-0.00364064	0.0145598	0.802551	0.0172727	0.0190135	0.363644	0.018069	0.0193197	0.349653
SeqId_15441_6	Ganglioside GM2 activator	SAP3	2760	GM2A	0.0601095	0.0229359	0.00877354	0.0360916	0.0216886	0.0960965	0.0360208	0.0283945	0.20459	0.0410607	0.0287349	0.153019
SeqId_15444_45	Serpin B4	SCCA2	6318	SERPINB4	0.0203338	0.0418638	0.627171	-0.0259166	0.0392714	0.509295	0.0736567	0.051275	0.150859	0.0421919	0.0521683	0.418651
SeqId_15446_25	Neuregulin-1, sensory and motor neuron-derived factor isoform	SMDF	3084	NRG1	-0.0249238	0.0217259	0.251303	-0.019824	0.0203995	0.331156	-0.0273234	0.0266889	0.305942	-0.0501141	0.0266532	0.0600768
SeqId_15447_45	Sorbitol dehydrogenase	Sorbitol dehydrogenase	6652	SORD	-0.0630377	0.0408815	0.123082	-0.00914958	0.0384372	0.81185	-0.00116551	0.0502938	0.981511	0.0462746	0.0505756	0.360214
SeqId_15448_47	Sequestosome-1	SQSTM	8878	SQSTM1	0.0182302	0.0326015	0.576038	-0.00185181	0.0305586	0.951679	-0.041266	0.0399676	0.301845	0.00441904	0.0400421	0.912124
SeqId_15449_33	T-cell immunoglobulin and mucin domain-containing protein 4	TIM-4	91937	TIMD4	-0.0555858	0.0326127	0.0883023	-0.0547459	0.0307283	0.0748124	-0.0319233	0.0401384	0.426422	0.00608078	0.0405733	0.880866
SeqId_15453_3	Alpha-1-microglobulin	a1-Microglobulin	259	AMBP	0.0616747	0.0135912	5.6832e-06	0.0477799	0.0128726	0.000205825	0.0461488	0.0169434	0.00645525	0.0509641	0.0171699	0.00299519
SeqId_15455_40	Disintegrin and metalloproteinase domain-containing protein 15:Extracellular domain	ADA15:ECD	8751	ADAM15	-0.00385917	0.0199702	0.846766	-0.00968303	0.0187098	0.604781	0.0245546	0.0244288	0.314825	-0.00225165	0.0249075	0.927969
SeqId_15460_9	Dipeptidyl peptidase 4	CD26	1803	DPP4	-0.00404734	0.0116789	0.728927	0.0126186	0.0109345	0.248493	0.00682267	0.0143404	0.634241	0.0263868	0.0144962	0.0687189
SeqId_15462_28	T-cell surface glycoprotein CD8 alpha chain	CD8A	925	CD8A	0.0693544	0.0257963	0.00717646	0.0480582	0.0243716	0.0486217	0.0380976	0.0318991	0.232354	0.045932	0.0323558	0.155727
SeqId_15465_79	Protein canopy homolog 4	CNPY4	245812	CNPY4	-0.0419418	0.0238881	0.0791295	-0.0428004	0.0224275	0.0563416	-0.0435077	0.0293522	0.138271	-0.022351	0.0298935	0.454649
SeqId_15466_30	Collagen alpha-1(IX) chain	CO9A1	1297	COL9A1	0.02511	0.0219337	0.252286	0.0280756	0.0205477	0.171825	0.00434688	0.0269632	0.871924	-0.0183897	0.0273184	0.500844
SeqId_15467_10	Collagen triple helix repeat-containing protein 1	CTHR1	115908	CTHRC1	0.0968918	0.01992	1.15014e-06	0.0821683	0.0188015	1.24067e-05	0.0920079	0.0247406	0.000200086	0.0637751	0.025264	0.0115912
SeqId_15468_14	Complement factor H-related protein 1	FHR1	3078	CFHR1	-0.000791433	0.0190069	0.966786	0.0295574	0.0177743	0.0963274	0.0331653	0.023251	0.153752	0.0208913	0.0234055	0.37208
SeqId_15470_11	Beta-hexosaminidase subunit beta	Hexosaminidase B	3074	HEXB	0.0180417	0.0276793	0.514522	-0.0378249	0.025972	0.14529	0.0265278	0.0339921	0.435149	-0.0144222	0.0344129	0.675149
SeqId_15471_29	Pancreatic lipase-related protein 2	LIPR2	5408	PNLIPRP2	0.000603404	0.040338	0.988065	0.0758682	0.0381294	0.0466178	0.0321664	0.0497088	0.517568	0.0267457	0.0506702	0.597611
SeqId_15472_16	Low-density lipoprotein receptor-related protein 11	LRP11	84918	LRP11	0.0261912	0.0190021	0.168101	0.0181265	0.0178472	0.309797	0.0248571	0.0233608	0.287306	0.0198581	0.0237178	0.402443
SeqId_15474_7	Peptidyl-prolyl cis-trans isomerase NIMA-interacting 1	PIN1	5300	PIN1	0.0129373	0.0435213	0.766265	0.0986656	0.0405101	0.0148679	0.0304429	0.0534075	0.56867	0.0650425	0.0537811	0.226512
SeqId_15475_4	Phospholipid transfer protein	PLTP	5360	PLTP	-0.039221	0.0185829	0.0348072	-0.0247077	0.0176011	0.16039	-0.0234914	0.0230177	0.307453	-0.0336393	0.0229918	0.14344
SeqId_15476_6	Regenerating islet-derived protein 3-gamma	REG3G	130120	REG3G	0.0274265	0.0480452	0.568103	0.0393883	0.045047	0.38191	0.0417409	0.0588822	0.478394	-0.0251494	0.0588356	0.66905
SeqId_15480_2	Vascular non-inflammatory molecule 2	VNN2	8875	VNN2	0.0131651	0.0282074	0.640697	-0.0132378	0.0264585	0.616847	-0.0512853	0.0344805	0.136916	-0.0107837	0.0351728	0.759155
SeqId_15481_45	Antibacterial protein LL-37	LL-37	820	CAMP	-0.00815707	0.0285874	0.775385	-0.0517636	0.0268092	0.0535057	-0.0345279	0.0351133	0.325446	0.0122178	0.0355614	0.731171
SeqId_15482_12	Alpha-2-macroglobulin-like protein 1	A2ML1	144568	A2ML1	-0.0193709	0.0458337	0.672561	0.00527013	0.0429665	0.902379	0.0198039	0.0562157	0.724625	0.0241687	0.057136	0.672293
SeqId_15483_377	Agrin	Agrin	375790	AGRN	-0.070947	0.019025	0.000192133	-0.101444	0.0175668	7.70721e-09	-0.0378088	0.0237435	0.111298	-0.0494531	0.0235831	0.0359958
SeqId_15486_126	Amiloride-sensitive amine oxidase [copper-containing]	ABP1	26	AOC1	0.0685532	0.052557	0.192111	0.0252807	0.0493553	0.608498	0.141641	0.064035	0.0269717	0.108175	0.065249	0.0973434
SeqId_15487_164	Liver carboxylesterase 1	carboxylesterase, liver	1066	CES1	-0.0318176	0.0202849	0.116756	-0.0225224	0.0190358	0.236745	-0.0333665	0.0249197	0.180584	-0.0104661	0.0252707	0.678758
SeqId_15491_20	Endosialin	CD248	57124	CD248	0.0163402	0.0224365	0.466438	0.0233179	0.0210485	0.267939	0.0138425	0.0275439	0.615273	0.00741615	0.0278664	0.790137
SeqId_15492_1	Cysteine-rich motor neuron 1 protein:Extracellular domain	CRIM1:ECD	51232	CRIM1	0.00635264	0.0105864	0.548458	0.00474468	0.00994675	0.633357	0.00527975	0.0129318	0.683071	-0.00917826	0.0131963	0.48673
SeqId_15494_11	Fibroblast growth factor-binding protein 1	FGFP1	9982	FGFBP1	-0.0872352	0.0686239	0.203655	-0.221665	0.0636496	0.000496608	-0.194182	0.0837675	0.0204433	-0.149987	0.0833371	0.0718971
SeqId_15495_9	Folate receptor gamma	FOLR3	2352	FOLR3	-0.0120453	0.0537075	0.822543	0.021223	0.0504545	0.674021	-0.000121153	0.0659125	0.998533	-0.00261681	0.06638	0.968554
SeqId_15497_9	Heparan sulfate glucosamine 3-O-sulfotransferase 1	HS3S1	9957	HS3ST1	-0.00145116	0.010928	0.894357	-0.0212599	0.0102058	0.0372395	-0.0138265	0.0133962	0.302018	-0.00415631	0.013627	0.760362
SeqId_15499_11	Attractin	Attractin	8455	ATRN	0.0192621	0.0135706	0.155782	0.049931	0.0125459	6.89542e-05	0.0319434	0.0166222	0.0546397	-0.00457394	0.0169295	0.787025
SeqId_15503_15	Left-right determination factor 2	Lefty-A	7044	LEFTY2	0.159527	0.0257615	5.92293e-10	0.11817	0.0246516	1.63812e-06	0.124068	0.0325639	0.000138968	0.105074	0.0330387	0.00147108
SeqId_15503_20	Left-right determination factor 2	Lefty-A	7044	LEFTY2	0.0694516	0.0338822	0.0403844	0.055555	0.0318055	0.0806875	0.0390718	0.0417626	0.349494	0.0465807	0.0424012	0.271955
SeqId_15504_39	Baculoviral IAP repeat-containing protein 7 Isoform beta	Livin B	79444	BIRC7	-0.00239077	0.0124191	0.847345	-0.00265157	0.0116533	0.820004	0.00130518	0.0152411	0.931756	0.00460576	0.0154926	0.766247
SeqId_15506_34	Low-density lipoprotein receptor-related protein 12	LRP12	29967	LRP12	0.00580401	0.0242158	0.81058	-0.00974975	0.0227042	0.667614	-0.0180124	0.0297102	0.544335	-0.0216219	0.0302024	0.474052
SeqId_15509_2	Alpha-N-acetylglucosaminidase	NAG	4669	NAGLU	-0.00624877	0.0394669	0.874197	0.00447806	0.0370663	0.90384	0.0660866	0.0484409	0.172482	0.0254202	0.049279	0.605964
SeqId_15511_37	Neuronal pentraxin receptor	NPTXR	23467	NPTXR	0.0890881	0.0247357	0.000316257	0.0811214	0.0232295	0.000479126	0.0178061	0.0308442	0.563742	0.0478632	0.0313461	0.12678
SeqId_15513_108	Prostasin	Prostasin	5652	PRSS8	0.0537943	0.019375	0.00549508	0.0468674	0.0182404	0.0101867	0.0703717	0.0238325	0.00314943	0.0310513	0.0242496	0.200375
SeqId_15514_26	Cholinesterase	Pseudocholinesterase	590	BCHE	0.0688326	0.0228064	0.00254337	0.0668661	0.021455	0.00182962	0.099388	0.0279465	0.000376022	0.0587808	0.0281515	0.0367962
SeqId_15515_2	Serum amyloid A-1 protein	SAA	6288	SAA1	-0.351075	0.0816684	1.71741e-05	-0.269205	0.0771995	0.000488216	-0.315567	0.101264	0.00183143	-0.153088	0.102294	0.134511
SeqId_15516_12	Serum amyloid A-4 protein	SAA-4	6291	SAA4	-0.0474904	0.0206952	0.0217474	-0.0270385	0.0196323	0.168438	-0.0328842	0.0255863	0.198713	-0.0372506	0.0257709	0.148331
SeqId_15521_4	Calsyntenin-1	Alcadein alpha-1	22883	CLSTN1	-0.0319445	0.0211819	0.131527	-0.0207155	0.0198792	0.297379	-0.0292939	0.0260325	0.26047	-0.0420129	0.0262158	0.109028
SeqId_15522_2	Golgi-associated plant pathogenesis-related protein 1	GAPR1	152007	GLIPR2	0.00108648	0.0197502	0.95613	0.0123091	0.0184954	0.505716	0.0266143	0.0241627	0.270694	0.0113517	0.0246117	0.644632
SeqId_15523_9	Delta-aminolevulinic acid dehydratase	HEM2	210	ALAD	0.0642737	0.0496614	0.195583	0.125795	0.0462135	0.00648795	0.0648089	0.0609959	0.288003	0.0955346	0.0611672	0.118321
SeqId_15526_33	Glutathione synthetase	GSHB	2937	GSS	-0.0373066	0.0192699	0.0528678	-0.00285689	0.0181598	0.874993	-0.0173162	0.0236267	0.463615	0.00308448	0.023959	0.897564
SeqId_15527_90	Dihydrolipoyl dehydrogenase, mitochondrial	DLDH	1738	DLD	-0.0303056	0.0266084	0.254725	-0.0151989	0.0249975	0.543176	-0.0312178	0.0326703	0.339304	-0.0150951	0.033175	0.649098
SeqId_15529_33	Cysteine and glycine-rich protein 1	Cysteine-rich protein 1	1465	CSRP1	-0.0150344	0.0418446	0.719377	-0.0248161	0.0395291	0.53014	-0.0496898	0.0512943	0.332685	-0.0885138	0.0519155	0.0882021
SeqId_15530_33	Ephrin type-B receptor 4	EphB4	2050	EPHB4	0.0468759	0.021204	0.0270562	0.0284725	0.0199714	0.153966	0.0448548	0.0260561	0.0851651	0.0344686	0.0265709	0.194551
SeqId_15533_97	Macrophage scavenger receptor types I and II:Extracellular domain	Macrophage scavenger receptor:ECD	4481	MSR1	0.0480775	0.0317726	0.130235	0.0229613	0.0298408	0.441621	0.0590201	0.0390008	0.130202	0.0791723	0.0393352	0.04414
SeqId_15534_26	Malate dehydrogenase, mitochondrial	Malate dehydrogenase 2	4191	MDH2	-0.102715	0.045826	0.0249992	-0.0649633	0.0433599	0.134072	-0.13411	0.0561574	0.0169354	-0.118428	0.0569135	0.0374491
SeqId_15535_3	Serine protease 27	Marapsin	83886	PRSS27	0.100459	0.0258367	0.000100974	0.0977782	0.0243392	5.88654e-05	0.0940537	0.0318961	0.00319063	0.0336091	0.0327398	0.304631
SeqId_15539_15	SLIT and NTRK-like protein 1	SLIK1	114798	SLITRK1	0.0909594	0.029269	0.00188543	0.0940555	0.0273814	0.000592532	0.0423786	0.0363015	0.243045	0.0380927	0.0370064	0.303313
SeqId_15540_6	Vimentin	Vimentin	7431	VIM	-0.120782	0.0426	0.00457899	-0.0803128	0.0401719	0.0455837	-0.161344	0.052236	0.00201003	-0.0969814	0.053194	0.0682783
SeqId_15542_19	Creatine kinase U-type, mitochondrial	KCRU	1159	CKMT1A	0.100456	0.0436532	0.0213787	0.0671218	0.0410832	0.1023	0.117883	0.0535762	0.0277868	0.0871982	0.0542604	0.108047
SeqId_15544_25	Kallikrein-14	Kallikrein 14	43847	KLK14	0.113018	0.0298465	0.000152696	0.103938	0.0280403	0.000209957	0.0661837	0.0371914	0.0751509	0.0814186	0.0376126	0.0304134
SeqId_15545_13	Calcineurin subunit B type 1	Calcineurin B a	5534	PPP3R1	-0.0201281	0.0227159	0.375575	-0.0405029	0.0213101	0.057349	-0.00195513	0.0279328	0.944198	-0.023209	0.0283911	0.413657
SeqId_15548_35	D-3-phosphoglycerate dehydrogenase	SERA	26227	PHGDH	-0.0364111	0.0199868	0.0684916	-0.0162931	0.0188385	0.387103	-0.0591313	0.024418	0.0154513	-0.0413363	0.0249274	0.0972634
SeqId_15553_22	Acetylcholinesterase	ACES	43	ACHE	0.00569935	0.0115464	0.621585	0.0131625	0.0108161	0.22363	0.0135779	0.014155	0.337441	0.00216253	0.0140486	0.877663
SeqId_15556_49	Alpha-amylase 2B	Alpha-amylase 2B	280	AMY2B	0.0784319	0.0333016	0.0185127	0.0713002	0.0313594	0.0229873	-0.0435903	0.0411241	0.289158	-0.0233808	0.0415264	0.57341
SeqId_15559_5	Anthrax toxin receptor 2	ANTR2	118429	ANTXR2	0.0671257	0.0290596	0.0208917	0.082992	0.0271912	0.00227203	0.0833488	0.0357232	0.0196386	0.0311944	0.0365807	0.393794
SeqId_15560_52	Transcobalamin-2	Apo-TC II	6948	TCN2	0.138939	0.187658	0.459068	-0.0644485	0.176735	0.715364	0.0541988	0.230119	0.813801	-0.129726	0.233082	0.577823
SeqId_15562_24	Beta-glucuronidase	BGLR	2990	GUSB	-0.0613239	0.0409019	0.133798	-0.0592925	0.0385771	0.124297	0.0610302	0.0502307	0.224367	0.0199961	0.0511278	0.695723
SeqId_15565_102	Mucin-16	CA125	94025	MUC16	-0.0296896	0.032494	0.360877	-0.035163	0.0304856	0.248734	0.0278351	0.0399429	0.485882	0.0197617	0.0403706	0.624483
SeqId_15566_10	Calponin-1	Calponin-1	1264	CNN1	0.0205143	0.0181927	0.259483	0.0102592	0.017075	0.547951	0.00554013	0.0223682	0.804383	0.00860508	0.0224732	0.701791
SeqId_15567_2	T-cell surface glycoprotein CD3 zeta chain	CD3-zeta	919	CD247	0.00318788	0.0132926	0.810468	0.00849731	0.0124526	0.495003	-0.0199248	0.0162847	0.221129	-0.0126504	0.0165896	0.44573
SeqId_15569_15	Collagen Type II	Collagen II	1280	COL2A1	0.00815444	0.020034	0.683985	0.0160352	0.0188383	0.394655	0.0626	0.0244153	0.0103484	0.0414894	0.0247318	0.0934306
SeqId_15570_99	Complement receptor type 2	Complement receptor type 2	1380	CR2	0.0194454	0.0441685	0.659752	0.0339957	0.0415272	0.412994	-0.00896384	0.0543006	0.868882	0.0394861	0.0553472	0.475582
SeqId_15573_110	Neurocan core protein	CSPG3	1463	NCAN	0.0244224	0.0282672	0.387597	0.0351171	0.0264839	0.184845	0.015223	0.0347501	0.661335	0.0146165	0.0353215	0.679011
SeqId_15574_37	Cyclin-A2	Cyclin A	890	CCNA2	-0.0111179	0.0147192	0.450049	-0.0124373	0.0138206	0.368165	-0.0282577	0.0180253	0.116958	-0.0282821	0.0183282	0.122809
SeqId_15576_158	Eosinophil cationic protein	ECP	6037	RNASE3	-0.0135643	0.0282839	0.631528	-0.0162627	0.0266107	0.541112	-0.0754466	0.0345495	0.0289827	-0.0569034	0.0345562	0.0996208
SeqId_15579_26	Ectonucleotide pyrophosphatase/phosphodiesterase family member 6	ENPP6	133121	ENPP6	0.00530599	0.0131807	0.687275	0.00626085	0.0123534	0.612287	-0.0042839	0.0161561	0.790889	0.00466185	0.0162483	0.774179
SeqId_15580_2	Ephrin type-A receptor 7	EPHA7	2045	EPHA7	0.00551502	0.0146618	0.706806	-0.00292859	0.0137777	0.83167	0.00519143	0.017983	0.772822	-0.00180534	0.0181496	0.920765
SeqId_15581_16	Fibronectin type 3 and ankyrin repeat domains protein 1	FANK1	92565	FANK1	0.0228955	0.0252885	0.365269	-0.0105572	0.0237347	0.656464	0.0353721	0.0308898	0.252166	0.015458	0.0315547	0.62422
SeqId_15582_25	Ficolin-1	FCN1	2219	FCN1	-0.0117862	0.024334	0.628136	-0.0085947	0.0228314	0.706589	0.0276776	0.0298584	0.353946	0.0310538	0.0303827	0.306739
SeqId_15583_18	Fc receptor-like B	FCRLB	127943	FCRLB	-0.0698583	0.0300074	0.01991	-0.0560963	0.0281834	0.0465468	-0.0457343	0.0369945	0.216368	-0.0249217	0.0376713	0.508255
SeqId_15584_9	Complement factor H-related protein 2	FHR2	3080	CFHR2	-0.0058739	0.0280874	0.834347	0.0107186	0.0263616	0.684302	0.0271918	0.034502	0.430626	0.0748919	0.0347074	0.0309427
SeqId_15585_304	Fibulin-5	fibulin 5	10516	FBLN5	-0.0218785	0.0176037	0.213928	-0.0156714	0.0165476	0.343614	-0.0254188	0.0216096	0.239486	-0.00641381	0.0217975	0.768571
SeqId_15587_20	Folate receptor beta	FOLR2	2350	FOLR2	0.0308586	0.0194308	0.112257	0.0075719	0.0182768	0.678661	0.0182511	0.0238999	0.445076	0.0311901	0.0240223	0.194156
SeqId_15589_1	Vitamin D-binding protein	Gc-Globulin, Mixed Type	2638	GC	0.002997	0.0128289	0.815286	-0.0046168	0.0120257	0.701044	0.00857174	0.0157374	0.585979	0.0292952	0.0157257	0.0624794
SeqId_15594_47	Serine protease HTRA1	HTRA1	5654	HTRA1	-0.0579528	0.022329	0.00944792	-0.056945	0.0209525	0.00657158	-0.0182097	0.0276184	0.509683	-0.0129317	0.0278469	0.642372
SeqId_15596_7	Protein HEXIM1	HEXI1	10614	HEXIM1	-0.0464661	0.0344621	0.177553	0.00736771	0.0324697	0.820493	-0.0535738	0.0422991	0.205318	-0.0455847	0.0428047	0.2869
SeqId_15602_43	Interleukin-6 receptor subunit alpha	IL-6 sRa	3570	IL6R	-0.0171213	0.017557	0.329469	-0.0135057	0.0165438	0.414292	-0.0446103	0.0214807	0.0378239	-0.0313467	0.0217616	0.149737
SeqId_15603_20	Integrin alpha-2	Integrin alpha-2	3673	ITGA2	0.0644337	0.0367497	0.0795487	0.0481298	0.0345263	0.163316	0.0856304	0.0451084	0.0576532	0.112942	0.0458007	0.0136651
SeqId_15604_18	Mitogen-activated protein kinase 9	JNK2	5601	MAPK9	-0.000968562	0.0222853	0.965333	0.0217231	0.0209069	0.298787	-0.00433336	0.0272826	0.873801	-0.00222876	0.0277316	0.935944
SeqId_15606_19	Keratin, type I cytoskeletal 19	Keratin 19	3880	KRT19	-0.0124454	0.0139532	0.372425	-0.0142185	0.0130679	0.276575	-0.0223269	0.0171065	0.191835	-0.0154363	0.0173894	0.37471
SeqId_15607_56	Pyruvate kinase PKLR	KPYR	5313	PKLR	0.0612417	0.051304	0.232595	0.1307	0.0478446	0.00629954	0.0678613	0.0629373	0.280928	0.0403323	0.0637782	0.527137
SeqId_15608_5	Ribosomal protein S6 kinase beta-1	KS6B1	6198	RPS6KB1	-0.00758155	0.0197376	0.700892	-0.00534942	0.0186016	0.77367	-0.00475122	0.0242251	0.84451	-0.0266389	0.0245392	0.277671
SeqId_15612_5	Protein lin-7 homolog B	LIN7B	64130	LIN7B	-0.0380689	0.0234646	0.104718	-0.0157448	0.0220407	0.47501	0.0103061	0.0288903	0.721292	0.0264632	0.0292597	0.36577
SeqId_15613_16	Pancreatic triacylglycerol lipase	LIPP	5406	PNLIP	0.0142885	0.0489268	0.770258	0.0727768	0.0460135	0.113732	-0.0167946	0.0603232	0.780698	-0.0812762	0.0607922	0.181239
SeqId_15614_168	Leukocyte immunoglobulin-like receptor subfamily A member 2	LIRA2	11027	LILRA2	0.0546231	0.0309648	0.0777254	-0.0135303	0.0291954	0.64305	0.0249979	0.0381267	0.512048	0.0624914	0.0385683	0.105172
SeqId_15615_8	Leukocyte immunoglobulin-like receptor subfamily B member 3	LIRB3	102725035	LILRB3	-0.0169882	0.0611209	0.781055	0.021418	0.0575028	0.709543	-0.00453468	0.0751108	0.951858	-0.0106091	0.0752547	0.887889
SeqId_15617_8	Cytokine SCM-1 beta	lymphotactin beta	6846	XCL2	0.000724705	0.0110189	0.947561	0.0158848	0.0103221	0.123828	0.00924171	0.0135058	0.493801	0.00889514	0.0137235	0.516876
SeqId_15619_49	Myelin-oligodendrocyte glycoprotein	MOG	4340	MOG	0.0413745	0.0133864	0.00199623	0.00960165	0.0126792	0.448886	0.0352311	0.0165294	0.0330544	0.0392951	0.016752	0.0189914
SeqId_15620_4	Neuroligin-1	NLGN1	22871	NLGN1	-0.0153616	0.0195886	0.432916	-0.0212517	0.0183404	0.246563	0.00972008	0.0240278	0.685819	-0.0148152	0.0243868	0.543514
SeqId_15622_13	Opioid-binding protein/cell adhesion molecule	OBCAM	4978	OPCML	0.0788097	0.0228899	0.000575323	0.055976	0.0216057	0.00957534	0.0830962	0.028196	0.00320778	0.0405195	0.0289256	0.161269
SeqId_15623_1	Programmed cell death protein 1	PD-1	5133	PDCD1	0.0196334	0.0198833	0.323432	-0.0256159	0.0186216	0.168946	0.00541974	0.0244317	0.824445	0.0321579	0.0248008	0.194752
SeqId_15626_223	Basement membrane-specific heparan sulfate proteoglycan core protein	Perlecan	3339	HSPG2	-0.00841487	0.0183497	0.646532	-0.0130481	0.0172998	0.450708	-0.0226541	0.0225327	0.31471	-0.0457722	0.0224796	0.0417338
SeqId_15627_83	RAC-alpha serine/threonine-protein kinase	PKB	207	AKT1	-0.0259025	0.0284798	0.363084	-0.000160728	0.0269013	0.995233	-0.0230764	0.0349771	0.50941	-0.0219985	0.0355956	0.536568
SeqId_15631_18	Pregnancy-specific beta-1-glycoprotein 1	PSG1	5669	PSG1	-0.0168509	0.0210927	0.424349	-0.0570681	0.0195909	0.00357995	-0.0167002	0.0257695	0.516947	-0.0363434	0.0261974	0.165354
SeqId_15633_6	Retinol-binding protein 4	RBP	5950	RBP4	0.068633	0.022591	0.00238101	0.0464863	0.0213372	0.0293575	0.0260891	0.0280508	0.352338	0.00541049	0.028417	0.848999
SeqId_15634_139	Slit homolog 1 protein	SLIT1	6585	SLIT1	-0.0130415	0.012549	0.29869	-0.0220002	0.0117395	0.0609257	-0.0233188	0.0153725	0.129289	0.0151804	0.0156631	0.332453
SeqId_15635_4	SPARC-related modular calcium-binding protein 2	SMOC2	64094	SMOC2	0.0648842	0.0209509	0.00195512	0.0652308	0.0196585	0.000906019	0.087756	0.0256604	0.000626447	0.0519492	0.0262523	0.0478336
SeqId_15636_49	VPS10 domain-containing receptor SorCS1	SORC1	114815	SORCS1	-0.0303848	0.0196485	0.122003	-0.0360165	0.0184092	0.0504133	0.02088	0.0241804	0.387857	0.0085859	0.024439	0.725349
SeqId_15637_38	VPS10 domain-containing receptor SorCS3	SORC3	22986	SORCS3	0.0155483	0.0175069	0.374473	0.00771042	0.0164271	0.638804	0.0361645	0.021412	0.0912228	0.0160848	0.0218501	0.461643
SeqId_15640_54	Transgelin	TAGL	6876	TAGLN	0.0962105	0.029216	0.000990994	0.0331887	0.0276951	0.230778	0.0356767	0.0362808	0.325435	0.0312331	0.0366048	0.393519
SeqId_15641_20	Tomoregulin-1	TEFF1	100526694	TMEFF1	0.0185955	0.0157392	0.237413	0.0258955	0.0147309	0.0787629	0.00305221	0.0193524	0.87468	0.00546658	0.0194565	0.778738
SeqId_15644_1	Biotinidase	Biotinidase	686	BTD	0.0198067	0.0151184	0.190161	0.0151293	0.0142956	0.289913	0.0250952	0.0185641	0.176435	-0.00872257	0.0188604	0.643737
SeqId_15653_9	Collagen alpha-1(X) chain	COAA1	1300	COL10A1	0.121691	0.0344463	0.000411211	0.0720268	0.032602	0.0271558	0.143345	0.0422459	0.000691038	0.127207	0.0430695	0.00314165
SeqId_15666_21	Bone morphogenetic protein 2	BMP-2	650	BMP2	-0.0177028	0.0139187	0.203418	-0.0354833	0.0129799	0.00626239	-0.0288946	0.0170491	0.0901157	-0.0480372	0.0172103	0.00525154
SeqId_15667_39	Bone morphogenetic protein 4	BMP-4	652	BMP4	0.0589039	0.0229676	0.010328	0.0497456	0.0215776	0.0211423	0.0843713	0.0279765	0.00256311	0.0679921	0.0286832	0.0177664
SeqId_15668_19	Bone morphogenetic protein 8B	BMP-8	656	BMP8B	-0.0215075	0.0147101	0.143716	-0.00968481	0.0138112	0.48316	-0.00179365	0.0180874	0.921006	0.00184825	0.0182919	0.919517
SeqId_15669_7	Serine/threonine-protein kinase B-raf	BRAF1	673	BRAF	-0.0035336	0.0203001	0.861812	0.0131326	0.0190139	0.489765	-0.0128346	0.0249081	0.60636	0.00785133	0.0253177	0.756476
SeqId_15670_15	Complement C1q-like protein 2	C1QL2	165257	C1QL2	-0.0146374	0.0179556	0.414959	0.00225877	0.0168346	0.893265	-0.0191747	0.0220365	0.384228	-0.0142301	0.0224199	0.525617
SeqId_15674_3	B-cell antigen receptor complex-associated protein alpha chain	CD79A	973	CD79A	0.00801912	0.024949	0.747892	0.0135464	0.0233662	0.562088	0.0114707	0.0306005	0.70777	-0.0285091	0.0307973	0.354601
SeqId_15678_71	Dickkopf-related protein 2	DKK2	27123	DKK2	0.00245101	0.0365022	0.946465	-0.0204056	0.0342144	0.550904	0.0241306	0.0447959	0.590108	-0.0438477	0.0449341	0.329152
SeqId_15686_49	Inhibin beta C chain	INHBC	3626	INHBC	0.103889	0.0424011	0.0142797	0.043881	0.0405338	0.278995	0.0672353	0.0524035	0.199481	0.119268	0.0529405	0.024268
SeqId_15688_30	Protein ERGIC-53	Mannose-binding lectin	3998	LMAN1	0.0063321	0.0145615	0.663669	-0.00264514	0.01367	0.846568	0.0223064	0.0178279	0.210858	0.0255507	0.0181249	0.158628
SeqId_15692_300	Nodal homolog	NODAL	4838	NODAL	0.00716931	0.0122044	0.55691	-0.00815756	0.0114501	0.476188	0.00634211	0.0149628	0.67167	-0.0104699	0.0152231	0.491601
SeqId_15693_9	Progesterone receptor	PgR	5241	PGR	-0.0654527	0.030738	0.0332231	-0.0545956	0.0288337	0.0582963	-0.0853083	0.037655	0.0234805	-0.0350801	0.0385204	0.36246
SeqId_15698_6	Alpha-taxilin	TXLNA	200081	TXLNA	8.83482e-05	0.0191704	0.996323	-0.0213793	0.017934	0.233217	-0.00201665	0.0235131	0.931652	-0.0080051	0.0239194	0.737875
SeqId_16015_19	Alanine aminotransferase 1	ALT	2875	GPT	-0.0358667	0.0213254	0.0925929	-0.0114627	0.0200399	0.567325	-0.00134115	0.0262009	0.959176	0.0276844	0.0265922	0.297843
SeqId_16035_8	Vascular endothelial growth factor receptor 3	VEGF sR3	2324	FLT4	0.0169917	0.0185946	0.360823	0.0103529	0.0174449	0.552871	0.0614111	0.0226087	0.00660248	0.0538269	0.0230774	0.0196769
SeqId_16043_30	SHC-transforming protein 1:Phosphotyrosine Interaction Domain	SHC1:PID	6464	SHC1	0.00586405	0.0312505	0.851154	0.0332423	0.0293004	0.25657	0.00883779	0.0383312	0.817654	0.0134156	0.0387492	0.72918
SeqId_16055_3	Complement factor H-related protein 5	complement factor H-related 5	81494	CFHR5	-0.00680524	0.0262644	0.795555	-0.00414855	0.0247356	0.866807	0.0188386	0.0322274	0.558849	0.00313742	0.031684	0.921121
SeqId_16057_6	Cation-independent mannose-6-phosphate receptor	IGF-II receptor	3482	IGF2R	-0.0378316	0.0154312	0.0142215	-0.0184874	0.0146014	0.205464	-0.0157328	0.0190542	0.408983	-0.0379684	0.0191994	0.0479762
SeqId_16060_99	Nidogen-2	NID2	22795	NID2	-0.00415615	0.0255556	0.870808	-0.00458325	0.0239943	0.848515	0.0221251	0.0313391	0.480195	-0.00787049	0.0317995	0.804519
SeqId_16070_7	Wnt inhibitory factor 1	WIF-1	11197	WIF1	0.0239762	0.0226512	0.28983	0.0318131	0.021208	0.133601	0.0302612	0.027794	0.276257	0.0330558	0.0280819	0.239147
SeqId_16074_12	GRB2-related adapter protein 2	GRB2-related adapter protein 2	9402	GRAP2	0.00358375	0.0142167	0.800979	-0.00707898	0.0133171	0.595023	0.0212406	0.017282	0.21905	0.00477405	0.0177041	0.787424
SeqId_16079_2	Tyrosine-protein kinase Tec	TEC	7006	TEC	-0.0327698	0.018373	0.0744916	-0.0313321	0.0173378	0.0707387	-0.0280534	0.0225795	0.214079	-0.0411652	0.022973	0.0731498
SeqId_16288_17	Ephrin type-A receptor 4	EPHA4	2043	EPHA4	0.0544964	0.0149637	0.00027062	0.0488252	0.0140782	0.000524088	0.00806766	0.0186357	0.665076	0.00623932	0.0189647	0.742159
SeqId_16292_288	Gastric inhibitory polypeptide	GIP	2695	GIP	0.0582844	0.0347331	0.0933346	0.0407925	0.0327048	0.21229	0.0652874	0.0425906	0.125299	0.0256829	0.0430873	0.551131
SeqId_16293_1	Somatoliberin	Growth hormone-releasing factor	2691	GHRH	0.00386706	0.0203294	0.849136	0.0218164	0.0190195	0.251358	0.00235055	0.0249401	0.924913	0.0401632	0.0252888	0.112245
SeqId_16296_43	Leucine-rich repeat-containing G-protein coupled receptor 5	LGR5	8549	LGR5	-0.0159905	0.0158445	0.312872	0.00276376	0.014875	0.852602	-0.0158466	0.0194559	0.415366	-0.00872283	0.0195489	0.655448
SeqId_16297_14	Roundabout homolog 4	ROBO4	54538	ROBO4	0.00601698	0.0525237	0.908796	-0.0116853	0.0492153	0.812321	0.0178143	0.0644543	0.782251	0.0231544	0.0655004	0.723714
SeqId_16298_84	Group IID secretory phospholipase A2	sPLA(2)-IID	26279	PLA2G2D	0.0609437	0.0212475	0.00412713	0.0525119	0.020698	0.0111791	0.0526547	0.0261664	0.0441881	0.0537346	0.0266399	0.0436881
SeqId_16300_4	Triggering receptor expressed on myeloid cells 2	TREM2	54209	TREM2	0.0624044	0.0338551	0.0652888	0.0248413	0.0318618	0.435592	0.0711408	0.0415776	0.0870747	0.064136	0.0423042	0.129502
SeqId_16302_11	BPI fold-containing family A member 2	SPLC2	140683	BPIFA2	0.000244988	0.0193371	0.989892	0.00414759	0.0181632	0.819373	-0.0103659	0.0237184	0.662081	-0.0248387	0.0240254	0.301207
SeqId_16304_6	Leucine-rich repeat-containing G-protein coupled receptor 4	LGR4	55366	LGR4	-0.00142822	0.0288963	0.96058	0.050393	0.0269816	0.0618071	0.0289875	0.0354517	0.413549	0.0589795	0.0358781	0.1002
SeqId_16305_10	Cadherin-11:Extracellular domain	Cadherin-11:ECD	1009	CDH11	-0.0323766	0.0539455	0.548392	-0.0440706	0.0509071	0.386652	-0.0676006	0.0663723	0.308438	0.0327231	0.0666096	0.623238
SeqId_16307_22	Netrin receptor UNC5D	UNC5H4	137970	UNC5D	0.0919462	0.0270831	0.000686377	0.0814847	0.0254391	0.00135941	0.0470005	0.0336364	0.16232	0.0383738	0.0342383	0.262379
SeqId_16308_14	B- and T-lymphocyte attenuator	BTLA	151888	BTLA	-0.0386313	0.0158163	0.0145863	-0.0337036	0.0148341	0.0230845	-0.0286234	0.0194881	0.141897	-0.0101351	0.0198476	0.609601
SeqId_16309_30	Dickkopf-like protein 1	Soggy-1	27120	DKKL1	-0.0101871	0.0222825	0.647543	-0.0155295	0.0208692	0.456795	-0.00952404	0.0273493	0.727662	-0.0155042	0.0276572	0.57508
SeqId_16312_45	Cadherin-6	Cadherin-6	1004	CDH6	-0.0273826	0.0182535	0.133581	0.00575792	0.0171988	0.737787	-0.0233621	0.0224413	0.297861	-0.0155093	0.0227674	0.495739
SeqId_16315_105	Vascular endothelial growth factor receptor 1	VEGF sR1	2321	FLT1	-0.0389849	0.0188119	0.038233	-0.0369005	0.0176437	0.0364902	-0.0482703	0.0230814	0.0365008	-0.0588215	0.0227845	0.00983294
SeqId_16317_20	Desmoglein-3	Desmoglein-3	1830	DSG3	-0.023911	0.0570426	0.675085	-0.0263995	0.0535395	0.621953	-0.00781013	0.0700309	0.911201	-0.100192	0.070307	0.154141
SeqId_16318_12	Serine/threonine-protein kinase receptor R3	ALK-1	94	ACVRL1	0.0368342	0.0216272	0.0885412	0.032023	0.0203334	0.11528	0.0147033	0.026561	0.579876	0.0149178	0.027002	0.580627
SeqId_16320_139	CD320 antigen	CD320	51293	CD320	-0.0782033	0.0369372	0.034243	-0.0556992	0.0347014	0.108472	-0.0264596	0.045341	0.55951	-0.0182422	0.0458663	0.690833
SeqId_16322_10	Marginal zone B- and B1-cell-specific protein	PACAP	51237	MZB1	-0.0383862	0.034732	0.269067	-0.0373796	0.0329987	0.257316	-0.0713935	0.043013	0.0969526	-0.0181489	0.0435762	0.677054
SeqId_16323_8	Neurexin-3	NRX3A	9369	NRXN3	0.106243	0.0244044	1.34026e-05	0.0836317	0.0230218	0.000280453	0.0723396	0.030408	0.0173613	0.0336036	0.031112	0.280104
SeqId_16324_38	Toll-like receptor 1:Extracellular domain	TLR1:ECD	7096	TLR1	-0.0209079	0.0129081	0.105285	-0.00241095	0.0121397	0.842575	-0.0199831	0.0158665	0.207869	-0.0335222	0.016058	0.036837
SeqId_16536_3	High mobility group protein HMG-I/HMG-Y	HMGA1	3159	HMGA1	0.0163508	0.0143319	0.253925	-0.0260169	0.0133886	0.0519895	0.00168681	0.0176173	0.923721	-0.0148784	0.0178093	0.403478
SeqId_16551_14	Signal transducer and activator of transcription 5B	STA5B	6777	STAT5B	0.0106474	0.0121323	0.380156	0.0217135	0.011335	0.0554142	0.0206205	0.0148719	0.165581	0.0111609	0.0150755	0.459098
SeqId_16558_2	Myocilin	MYOC	4653	MYOC	0.129688	0.0279614	3.5161e-06	0.135845	0.0260685	1.87755e-07	0.111653	0.034793	0.00133167	0.0967311	0.0352892	0.00612342
SeqId_16561_9	Alpha-1B-glycoprotein	Alpha-1B-glycoprotein	1	A1BG	-0.00554675	0.0132268	0.674956	0.0136344	0.0124014	0.271582	0.00721313	0.0162433	0.656994	0.0193089	0.0164201	0.239622
SeqId_16585_16	N-acetyllactosaminide beta-1,3-N-acetylglucosaminyltransferase 4	B3GN4	79369	B3GNT4	-0.00868717	0.0187102	0.642431	-0.00817123	0.0175482	0.64147	0.00374009	0.0229514	0.870552	0.0145041	0.0231998	0.531851
SeqId_16591_71	Acidic mammalian chitinase	CHIA	27159	CHIA	-0.0311268	0.0129615	0.0163289	-0.0202208	0.0122067	0.097614	-0.00964816	0.0160121	0.546805	-0.0110121	0.0162873	0.498964
SeqId_16593_3	FAS-associated death domain protein	FADD	8772	FADD	-0.0160021	0.010527	0.128485	-0.0114104	0.00989377	0.248792	0.00512278	0.0129535	0.692493	-0.00339785	0.013158	0.796226
SeqId_16594_44	Fas apoptotic inhibitory molecule 1	FAIM1	55179	FAIM	0.00354146	0.0213647	0.868344	-0.00660366	0.0200415	0.741778	0.0155451	0.0261874	0.552773	0.0477396	0.0264368	0.0709497
SeqId_16596_25	Glutaredoxin-3	GLRX3	10539	GLRX3	0.0921385	0.046719	0.0485886	0.129024	0.0436519	0.00311925	0.0610091	0.0574455	0.28822	0.0897867	0.058028	0.121791
SeqId_16597_11	Glutaredoxin-related protein 5, mitochondrial	GLRX5	51218	GLRX5	0.0426091	0.0277949	0.125281	0.0255793	0.0262711	0.330222	0.0413905	0.0341382	0.225344	0.0210703	0.0347867	0.544715
SeqId_16599_38	GPN-loop GTPase 1	GPN1	11321	GPN1	0.00485734	0.0311582	0.876118	0.00365173	0.0292465	0.900634	-0.000222849	0.0382159	0.995347	0.0630729	0.0387368	0.103474
SeqId_16605_2	Complement C1q and tumor necrosis factor-related protein 9A	C1T9A	338872	C1QTNF9	0.00223322	0.0164477	0.891997	-0.0179308	0.0154075	0.244519	0.00119981	0.0201952	0.952625	-0.0174178	0.0205308	0.396231
SeqId_16607_78	Gelsolin	Gelsolin	2934	GSN	0.0309274	0.01271	0.0149612	0.0524585	0.0117319	7.76977e-06	0.0258172	0.0156573	0.0991702	0.020562	0.0158997	0.195931
SeqId_16609_106	Kin of IRRE-like protein 2	KIRR2	84063	KIRREL2	0.0538141	0.0258092	0.0370624	0.0148516	0.0243308	0.541595	0.0290703	0.0318154	0.360866	0.0104088	0.0323709	0.747796
SeqId_16610_13	Low-density lipoprotein receptor-related protein 10	LRP10	26020	LRP10	0.0406842	0.0186304	0.0289802	0.0296487	0.0175141	0.090484	0.0456373	0.0228738	0.0460234	0.0285474	0.0233334	0.221156
SeqId_16612_28	Syndecan-3	SDC3	9672	SDC3	-0.0357754	0.0187841	0.0568374	-0.0333593	0.0176425	0.0586444	-0.0180333	0.0231287	0.435571	-0.0131366	0.023416	0.574791
SeqId_16613_3	Cadherin-17	CAD17	1015	CDH17	0.0778021	0.0434864	0.0735965	0.0892616	0.0408058	0.028708	0.10367	0.05332	0.0518588	0.0404786	0.0541914	0.45509
SeqId_16614_27	R-spondin-1	RSPO1	284654	RSPO1	0.00632628	0.0321217	0.843869	-0.0572824	0.0299758	0.0560106	-0.0237657	0.0394096	0.54648	-0.0252827	0.0390219	0.517043
SeqId_16616_137	Beta-enolase	ENOB	2027	ENO3	-0.022718	0.044815	0.612205	0.0645421	0.0424242	0.128172	0.0046105	0.0549207	0.933098	0.0594721	0.0552641	0.281863
SeqId_16617_14	Caspase-14	Caspase-14	23581	CASP14	0.0454427	0.0199221	0.0225474	0.0434399	0.0187212	0.0203213	0.0196245	0.0246518	0.425992	0.0123471	0.0249832	0.621153
SeqId_16618_7	Early activation antigen CD69	CD69	969	CD69	-0.0427539	0.0317316	0.177864	-0.0177537	0.0297888	0.551184	-0.00751779	0.0390303	0.847261	-0.0101953	0.0397158	0.797406
SeqId_16620_26	Lymphocyte antigen 75	LY75	100526664	LY75	0.051113	0.0320286	0.110521	0.00774232	0.0301947	0.797632	0.0588361	0.0393376	0.13474	0.0286463	0.0399378	0.473206
SeqId_16621_77	NAD(P)H-hydrate epimerase	AIBP	128240	NAXE	0.00852038	0.0209282	0.683916	0.050318	0.0194788	0.00978839	-0.00280236	0.0256758	0.913089	0.0265275	0.0260287	0.308125
SeqId_16746_12	Activin B	Activin B	3625	INHBB	0.00743451	0.0200497	0.710784	-0.004414	0.0188116	0.814486	-0.0349784	0.0245617	0.154417	-0.0155103	0.02495	0.534167
SeqId_16748_1	Bone morphogenetic protein 3	BMP-3	651	BMP3	-0.0192479	0.0173298	0.266706	-0.0078848	0.0162662	0.627863	-0.0627936	0.0210775	0.0028903	-0.041102	0.0205372	0.045355
SeqId_16749_79	Growth/differentiation factor 10	BMP-3b	2662	GDF10	-0.045009	0.0120164	0.000179937	-0.0279156	0.0113977	0.0143157	-0.0507638	0.0147816	0.000594211	-0.0274162	0.0151714	0.0707469
SeqId_16751_15	Natriuretic peptides B	BNP	4879	NPPB	-0.0275142	0.0412303	0.504562	-0.0315208	0.0387785	0.416309	0.0654711	0.0503498	0.193489	0.0871893	0.0512187	0.0887
SeqId_16753_46	Collagen alpha-2(VI) chain	CO6A2	1292	COL6A2	0.0161182	0.0139829	0.249032	0.0235522	0.0131401	0.0730706	0.0383908	0.0170849	0.024636	0.0173849	0.0174624	0.319461
SeqId_16754_40	Peripheral plasma membrane protein CASK	CSKP	8573	CASK	-0.020688	0.0216651	0.339629	-0.0164629	0.0203234	0.417914	-0.0228785	0.0265845	0.38946	-0.0470417	0.0269023	0.0803583
SeqId_16755_195	Growth/differentiation factor 3	GDF-3	9573	GDF3	-0.0360106	0.0135552	0.00789348	-0.0248956	0.0127628	0.0510994	-0.0212741	0.0167527	0.204122	-0.0210029	0.0170205	0.217212
SeqId_16756_30	Growth/differentiation factor 7	GDF7	151449	GDF7	-0.000729931	0.0143796	0.959515	-0.00365153	0.0134953	0.786716	-1.32776e-05	0.0176494	0.9994	-0.0211787	0.0178589	0.235665
SeqId_16758_96	Hepatoma-derived growth factor	HDGF	3068	HDGF	-0.0119267	0.0384792	0.756598	0.0524627	0.0359859	0.144877	-0.0163545	0.0471486	0.728688	0.0472827	0.0477692	0.322265
SeqId_16760_2	Interleukin-26	IL-26	55801	IL26	-0.0208735	0.0249291	0.402417	0.00281569	0.023445	0.904406	-0.0554188	0.0305075	0.0692844	-0.0358554	0.0309357	0.246444
SeqId_16763_11	Leukocyte cell-derived chemotaxin-2	LECT2	3950	LECT2	0.10983	0.0410627	0.00747988	0.115718	0.0384949	0.00264666	0.0536455	0.0506341	0.289384	0.0794222	0.0510053	0.119439
SeqId_16765_52	Platelet basic protein	PBP	5473	PPBP	-0.0278085	0.0320484	0.385557	-0.0295681	0.030065	0.325375	-0.0219828	0.0393263	0.576172	-0.0602469	0.0396302	0.128454
SeqId_16768_3	Junction plakoglobin	PLAK	3728	JUP	0.0049204	0.036103	0.891594	-0.0116682	0.0338303	0.730165	-0.00307216	0.044302	0.944714	0.00538974	0.0446027	0.903819
SeqId_16769_20	Ras-related C3 botulinum toxin substrate 3	RAC3	5881	RAC3	-0.0379034	0.0154911	0.0144139	-0.0106465	0.0146377	0.467021	-0.0453928	0.0190276	0.0170497	-0.0412302	0.0193643	0.0332394
SeqId_16770_3	Lithostathine-1-beta	REG1B	5968	REG1B	0.0742943	0.0264675	0.00500049	0.0647339	0.0248437	0.00917012	0.0574593	0.0326666	0.078584	-0.00814289	0.0330879	0.805606
SeqId_16773_29	Signal peptide, CUB and EGF-like domain-containing protein 3	SCUB3	222663	SCUBE3	-0.0155109	0.0479382	0.74627	-0.0997584	0.044707	0.0256558	-0.08573	0.0587191	0.144289	-0.101137	0.0576313	0.079277
SeqId_16780_6	Heat shock 70 kDa protein 1A	HSP 70	3303	HSPA1A	-0.047729	0.0243078	0.0495856	-0.0467435	0.0227662	0.0400537	-0.00721323	0.0297945	0.808703	0.000214019	0.030416	0.994386
SeqId_16781_2	Cytosolic endo-beta-N-acetylglucosaminidase	ENASE	64772	ENGASE	-0.0359705	0.0237031	0.129129	-0.0294934	0.0222379	0.184752	-0.0470313	0.0290577	0.105544	-0.025366	0.0295643	0.390896
SeqId_16785_45	Defensin-5	HD-5	1670	DEFA5	0.0648633	0.035361	0.0666067	-0.00554473	0.0334233	0.86824	0.0410376	0.0436119	0.346719	-0.0297575	0.0438015	0.496903
SeqId_16792_4	Sialic acid-binding Ig-like lectin 5	Siglec-5	8778	SIGLEC5	-0.112213	0.076497	0.142404	-0.161972	0.0714576	0.023409	-0.121314	0.0939329	0.19653	-0.115448	0.0937775	0.218293
SeqId_16802_31	OCIA domain-containing protein 1	OCAD1	54940	OCIAD1	-0.0549247	0.0192516	0.0043309	-0.0122622	0.018202	0.500517	-0.0119253	0.0238505	0.617073	0.00205885	0.0241254	0.931992
SeqId_16803_4	Calretinin	CALB2	794	CALB2	0.0805076	0.026696	0.00256375	0.0498625	0.0252572	0.0483604	0.0095825	0.033183	0.772752	0.0379569	0.0336046	0.25868
SeqId_16807_35	Troponin T, fast skeletal muscle	TNNT3	7140	TNNT3	-0.0179967	0.0186186	0.333746	0.0131728	0.0174771	0.451018	-0.0209731	0.0228495	0.358682	-0.015166	0.0230665	0.510866
SeqId_16809_1	Nucleoside diphosphate kinase, mitochondrial	NDKM	4833	NME4	0.107549	0.0266593	5.47923e-05	0.0865939	0.0254512	0.000668085	0.0620394	0.0333744	0.0630428	0.0345774	0.0339747	0.308802
SeqId_16810_3	Rab GDP dissociation inhibitor alpha	RhoGDI	2664	GDI1	0.0194862	0.0359962	0.588273	0.0837668	0.0335081	0.012423	0.0281752	0.0441806	0.523651	0.053379	0.0444475	0.229772
SeqId_16814_13	Four and a half LIM domains protein 1	SLIM 1	2273	FHL1	0.00455494	0.0125712	0.717104	-0.000174937	0.0117917	0.988163	-0.00881322	0.0154375	0.568069	-0.0143275	0.0149641	0.338338
SeqId_16818_200	CUB domain-containing protein 1	CDCP1	64866	CDCP1	0.0149572	0.0320271	0.640487	-0.0194637	0.0300235	0.516802	0.0146152	0.0392955	0.709944	0.00908176	0.0398003	0.819504
SeqId_16823_75	Apolipoprotein L3	APOL3	80833	APOL3	0.0368453	0.0294243	0.210496	0.0263693	0.0276308	0.33991	-0.0204384	0.0361722	0.572053	-0.0104082	0.036616	0.776217
SeqId_16825_20	Ataxin-3	ATX3	4287	ATXN3	0.0430661	0.0476864	0.366466	0.132487	0.0442529	0.00275479	0.0556459	0.0585252	0.341705	0.0928821	0.0588425	0.114454
SeqId_16828_8	Collagen alpha-1(VI) chain	Collagen a1(VI)	1291	COL6A1	0.0757862	0.0489489	0.121557	0.0430412	0.0462392	0.351938	0.104604	0.0600318	0.0814244	0.0920338	0.0606997	0.129465
SeqId_16831_7	Docking protein 1	DOK1	1796	DOK1	-0.0500175	0.0182885	0.00623946	-0.0334739	0.0173872	0.0542039	-0.0471282	0.0225335	0.0364858	-0.0531881	0.0228507	0.0199315
SeqId_16836_1	Complement factor H-related protein 3	FHR3	10878	CFHR3	0.0248022	0.0134677	0.0655325	0.0309761	0.0125959	0.0139243	-0.00571215	0.0165833	0.730506	-0.0214041	0.0161607	0.185353
SeqId_16845_15	Myelin protein zero-like protein 1	MPZL1	9019	MPZL1	-0.00316363	0.0108959	0.771549	-0.0215645	0.0101892	0.0343094	-0.0100574	0.0133657	0.451761	-0.0209124	0.0135639	0.123128
SeqId_16847_39	Ras-related protein Rab-3B	RAB3B	5865	RAB3B	0.00319381	0.0172879	0.853431	-0.0284385	0.016146	0.0781822	0.017617	0.021202	0.406023	0.0168149	0.0215431	0.435082
SeqId_16850_5	Regulator of G-protein signaling 5	RGS5	8490	RGS5	-0.0367616	0.0132455	0.00551349	-0.0219645	0.0125101	0.0791323	-0.0518411	0.0162235	0.00139622	-0.03375	0.0165643	0.0415988
SeqId_16851_50	Protein SCO2 homolog, mitochondrial	SCO2	9997	SCO2	-0.0150138	0.0164026	0.36002	-0.0183196	0.0154109	0.234542	-0.0113139	0.0201439	0.574353	-0.0407503	0.0203429	0.0451592
SeqId_16852_10	Na(+)/H(+) exchange regulatory cofactor NHE-RF3	NHRF3	5174	PDZK1	-0.0244999	0.0147493	0.0966957	-0.0198762	0.0138491	0.151233	-0.0111798	0.0181687	0.538333	-0.0119157	0.0184688	0.518811
SeqId_16853_5	Nicotinamide riboside kinase 1	NRK1	54981	NMRK1	0.0315017	0.0244164	0.196985	0.0203739	0.0229277	0.37421	0.0251379	0.0299642	0.401507	0.0449135	0.0304379	0.140057
SeqId_16854_17	U6 snRNA-associated Sm-like protein LSm4	LSM4	25804	LSM4	-0.0307677	0.0164266	0.0610622	-0.0186896	0.0154323	0.225867	-0.0164771	0.0202293	0.415349	-0.00304827	0.0204345	0.881417
SeqId_16856_79	Microtubule-associated protein RP/EB family member 2	MARE2	10982	MAPRE2	-0.0592383	0.0310394	0.056328	-0.0366374	0.0294213	0.213033	-0.0533727	0.0381948	0.162299	-0.0563061	0.0386272	0.144928
SeqId_16857_2	Ras-related protein Rab-2A	RAB2A	5862	RAB2A	-0.0285264	0.0265171	0.282029	0.0190593	0.0248779	0.443609	-0.0510991	0.0325013	0.115901	-0.0564788	0.0330081	0.0870705
SeqId_16858_384	Reticulocalbin-3	RCN3	57333	RCN3	0.0337768	0.0169835	0.0467229	0.0193564	0.0159859	0.225955	0.0295734	0.0208978	0.157027	0.0187326	0.0211754	0.37635
SeqId_16859_100	Endophilin-B1	SHLB1	51100	SH3GLB1	0.0221147	0.0196905	0.26139	0.0334568	0.0184661	0.0700178	-0.0223042	0.0242378	0.357454	0.00113221	0.0245908	0.963277
SeqId_16863_47	N-acylneuraminate-9-phosphatase	NANP	140838	NANP	0.0175365	0.0153551	0.253428	0.0140562	0.014412	0.329405	-0.0123786	0.0188789	0.512028	-0.00153995	0.0192199	0.93614
SeqId_16865_62	TATA-binding protein-associated factor 2N	RBP56	8148	TAF15	-0.0361618	0.0242565	0.136012	-0.0435653	0.0226979	0.0549402	-0.0690003	0.0293779	0.0188384	-0.0216593	0.0303266	0.475103
SeqId_16867_76	Cyclin-dependent kinase 16	PCTK1	5127	CDK16	-0.00133031	0.0210317	0.949565	-0.015001	0.0197247	0.446945	0.0316697	0.0257735	0.219159	0.0128039	0.0262893	0.626233
SeqId_16872_248	Maleylacetoacetate isomerase	MAAI	2954	GSTZ1	-0.112649	0.0689482	0.102295	-0.0283255	0.0650832	0.663403	-0.0338142	0.0848828	0.690363	0.0190864	0.085409	0.823169
SeqId_16875_13	Protein mago nashi homolog 2	MGN2	55110	MAGOHB	0.0174244	0.0265615	0.511824	0.0412567	0.0248335	0.0966464	0.00592089	0.0326194	0.855964	0.0498688	0.0328769	0.129309
SeqId_16882_27	14 kDa phosphohistidine phosphatase	PHP14	29085	PHPT1	0.0668291	0.0416128	0.108279	0.118158	0.0386783	0.00225152	0.0843876	0.0510672	0.0984367	0.105967	0.051269	0.0387444
SeqId_16883_57	Ras-related protein Rab-4A	RAB4A	5867	RAB4A	-0.0528841	0.0204026	0.00954101	-0.0488537	0.0191606	0.0107818	-0.0324822	0.0252018	0.197437	-0.0301943	0.0256683	0.239465
SeqId_16885_49	Microtubule-associated protein RP/EB family member 3	MARE3	22924	MAPRE3	-0.0250186	0.0427896	0.558757	0.0128141	0.0403604	0.750871	-0.0441534	0.0524449	0.399844	-0.0479225	0.0531507	0.367251
SeqId_16887_29	Peptidyl-tRNA hydrolase 2, mitochondrial	PTH2	51651	PTRH2	-0.00303237	0.0105952	0.774724	-0.0110043	0.00991679	0.267143	-0.0133992	0.0129784	0.301873	0.00171904	0.0127923	0.893102
SeqId_16890_37	ADAMTS-like protein 1	ATL1	92949	ADAMTSL1	0.087616	0.0191738	4.88718e-06	0.0528991	0.0182266	0.00370438	0.0784377	0.0238009	0.000982213	0.0583354	0.0243362	0.0165271
SeqId_16900_29	MAM domain-containing glycosylphosphatidylinositol anchor protein 1	MDGA1	266727	MDGA1	-0.0206743	0.0239095	0.387208	-0.0126665	0.0224725	0.572995	0.0387852	0.0292991	0.18558	-0.0017671	0.0297415	0.952621
SeqId_16902_17	Lysosome-associated membrane glycoprotein 1	LAMP1	3916	LAMP1	-0.03406	0.0349726	0.330103	-0.0354635	0.0327856	0.279395	-0.0271461	0.0429181	0.527054	-0.003281	0.0421478	0.937951
SeqId_16907_3	Cell adhesion molecule 2	Nectin-like protein 3	253559	CADM2	0.0952502	0.0260722	0.000258875	0.045753	0.0247398	0.0644043	0.0484847	0.0324391	0.135009	0.0215137	0.0331207	0.51598
SeqId_16908_5	Oligodendrocyte-myelin glycoprotein	OMGP	4974	OMG	0.0118307	0.0316816	0.708832	0.0192217	0.0297009	0.517519	0.0181588	0.0388081	0.639846	-0.0102149	0.0394309	0.79559
SeqId_16913_8	Ribonuclease T2	RNT2	8635	RNASET2	0.0724977	0.0215546	0.000769747	0.00871723	0.0204866	0.670466	0.062019	0.026618	0.019808	0.0135635	0.0271559	0.61745
SeqId_16914_104	Monocyte differentiation antigen CD14, soluble	sCD14	929	CD14	0.00627868	0.0165635	0.704638	0.0112697	0.0155251	0.467899	0.0221898	0.0202895	0.274104	-0.00935115	0.0205886	0.649692
SeqId_16915_153	Semaphorin-4A	SEM4A	64218	SEMA4A	-0.0112044	0.0232925	0.630496	-0.0426189	0.021805	0.0506362	-0.0759347	0.0282986	0.00728915	-0.0230646	0.0287214	0.421948
SeqId_16916_19	SLIT and NTRK-like protein 6	SLIK6	84189	SLITRK6	0.098666	0.0204738	1.44187e-06	0.0874373	0.0192761	5.73196e-06	0.0477991	0.0256434	0.0623233	0.0352575	0.0261317	0.177265
SeqId_16918_198	Toll-like receptor 3	TLR3	7098	TLR3	0.0111688	0.0192209	0.561191	0.0304205	0.0179611	0.0903246	0.031418	0.0235436	0.182053	0.00496904	0.0239434	0.835594
SeqId_16919_1	Acyl-CoA-binding protein	ACBP	1622	DBI	-0.00108478	0.0262056	0.966981	0.000731829	0.0245915	0.976259	-0.0267564	0.0321765	0.405662	0.0111706	0.0323329	0.729727
SeqId_16922_53	Plexin-B3	PLXB3	5365	PLXNB3	-0.00403656	0.0139828	0.772826	0.0136578	0.0130946	0.296942	-0.0214478	0.0171278	0.210489	-0.0187548	0.0172901	0.278047
SeqId_16923_20	Profilin-2	Profilin II	5217	PFN2	0.00899138	0.0142407	0.52779	-0.00206559	0.0133752	0.877267	-0.0214252	0.0174588	0.219753	-0.00586914	0.0176921	0.740087
SeqId_16926_44	Alkaline phosphatase, tissue-nonspecific isozyme	Alkaline phosphatase, liver	249	ALPL	0.0233436	0.0135979	0.0860326	0.0203102	0.012867	0.114459	-0.0040588	0.016744	0.808467	-0.00388457	0.0170613	0.819893
SeqId_16927_9	Coagulation factor XIII	Coagulation factor XIII	2162|2165	F13A1|F13B	0.0453787	0.0188263	0.0159354	0.0275099	0.017784	0.121891	0.014475	0.0233	0.534438	0.0241154	0.0236491	0.307864
SeqId_16932_5	Estrogen sulfotransferase	SULT 1E	6783	SULT1E1	0.00919762	0.0135495	0.497255	0.00397258	0.0127211	0.754825	0.000355207	0.016631	0.98296	0.0150881	0.0168698	0.371116
SeqId_17137_160	Hemoglobin subunit beta	Beta-globin	3043	HBB	0.0528001	0.0596928	0.37641	0.112102	0.0557363	0.0442949	0.0111488	0.0721108	0.877132	0.0727822	0.0724918	0.315376
SeqId_17138_8	Glutathione S-transferase A1	GST A1-1	2938	GSTA1	-0.0333327	0.0252581	0.186941	-0.0260861	0.0237561	0.27217	-0.0516381	0.0309229	0.0949393	-0.0300259	0.0307937	0.329528
SeqId_17140_57	Platelet-derived growth factor D	PDGFD	80310	PDGFD	-0.0223724	0.0611768	0.714589	-0.0229265	0.0574494	0.68984	-0.00198649	0.0750608	0.978886	-0.0884978	0.0755002	0.241135
SeqId_17148_7	Flavin reductase (NADPH)	BLVRB	645	BLVRB	0.0387229	0.0329894	0.240476	0.0989785	0.0305881	0.00121281	0.0405212	0.0404962	0.317012	0.07377	0.0408243	0.0707608
SeqId_17150_8	10 kDa heat shock protein, mitochondrial	HSP 10	3336	HSPE1	-0.146907	0.0407084	0.000307659	-0.107716	0.0385525	0.00520605	-0.107295	0.0504848	0.033562	-0.105522	0.0507665	0.0376555
SeqId_17151_84	Interferon regulatory factor 3	IRF-3	3661	IRF3	0.00273485	0.0371753	0.941356	0.0458199	0.034843	0.188497	-0.011795	0.045627	0.796014	0.0248641	0.0460021	0.588853
SeqId_17152_10	Killer cell immunoglobulin-like receptor 2DS4	KI2S4	3809	KIR2DS4	0.000637293	0.0107738	0.952831	-0.00699328	0.0104413	0.503003	-0.00530663	0.0136819	0.698122	0.00263483	0.0138706	0.849342
SeqId_17153_46	Killer cell immunoglobulin-like receptor 2DL3	KI2L3	3804	KIR2DL3	0.0621738	0.0454699	0.171511	-0.0454923	0.0426717	0.286378	0.112747	0.0554697	0.0420937	0.0191765	0.056848	0.735869
SeqId_17154_2	Prostaglandin E synthase 3	TEBP	10728	PTGES3	-0.0423497	0.0272988	0.12082	-0.0311977	0.0256083	0.223123	-0.0155778	0.0335929	0.642846	0.0120865	0.0340693	0.722768
SeqId_17155_1	Vacuolar protein sorting-associated protein 28 homolog	VPS28 protein homolog	51160	VPS28	-0.0591174	0.0255545	0.0207014	-0.0301355	0.0240548	0.210284	-0.0285481	0.0315359	0.36533	-0.00957609	0.0317916	0.763251
SeqId_17156_72	Serine/threonine-protein kinase DCLK1	DCAK1	9201	DCLK1	0.0891405	0.0252322	0.000411161	0.0392742	0.0239395	0.100888	0.0968918	0.0310952	0.00183339	0.0627231	0.0315849	0.047049
SeqId_17158_17	Ubiquitin-conjugating enzyme E2 G1	UB2G1	7326	UBE2G1	-0.0138261	0.0357731	0.699131	-0.00144441	0.0335293	0.965639	-0.0308303	0.0438081	0.481584	0.0346854	0.0443217	0.433872
SeqId_17161_1	Dolichyl-diphosphooligosaccharide--protein glycosyltransferase 48 kDa subunit	OST48	1650	DDOST	0.0270926	0.0217989	0.213925	0.00226611	0.0204824	0.911904	0.0164242	0.026792	0.539858	0.00399837	0.0272491	0.883342
SeqId_17163_117	Annexin A3	Annexin III	306	ANXA3	-0.000799573	0.0217295	0.970647	0.00167637	0.0203771	0.934434	-0.0227565	0.0266525	0.393203	-0.00868234	0.0271043	0.748718
SeqId_17164_15	Annexin A4	annexin IV	307	ANXA4	-0.0314987	0.0311761	0.312329	0.00898336	0.0292709	0.758917	-0.0279348	0.0382604	0.465315	0.0188879	0.0389433	0.627669
SeqId_17165_1	Beta-thromboglobulin	BTG	5473	PPBP	-0.0479355	0.0635473	0.450652	-0.0573883	0.0596296	0.335842	-0.0586145	0.0779626	0.452154	-0.123181	0.0783032	0.115691
SeqId_17166_4	Fibroblast growth factor 8 isoform F	FGF-8F	2253	FGF8	0.0086997	0.0210205	0.678971	-0.0081936	0.0197022	0.677503	-0.0458321	0.0257072	0.0746105	-0.0151542	0.0262658	0.563969
SeqId_17170_15	Calcitonin gene-related peptide 2	CALCB	797	CALCB	-0.0886838	0.0367139	0.0157119	-0.0382371	0.0346319	0.269551	-0.0375407	0.0453384	0.407665	-0.0542898	0.0459963	0.237879
SeqId_17172_19	Statherin	STAT	6779	STATH	-0.0509167	0.0580004	0.380015	-0.0302779	0.0544272	0.578005	0.0289563	0.0707871	0.682495	0.0194121	0.0719678	0.787365
SeqId_17175_5	Dual specificity mitogen-activated protein kinase kinase 6	MP2K6	5608	MAP2K6	0.00108222	0.011682	0.92619	-0.00218889	0.0109958	0.842211	-0.0040199	0.0143228	0.778967	-0.0321468	0.0144916	0.026534
SeqId_17176_13	PC4 and SFRS1-interacting protein	PSIP1	11168	PSIP1	-0.0125015	0.0320014	0.696053	0.0559987	0.0298736	0.0608588	0.0111312	0.0392099	0.776497	0.0634781	0.0396084	0.109014
SeqId_17195_43	BAG family molecular chaperone regulator 1	BAG-1	573	BAG1	0.040637	0.0444853	0.360984	0.109381	0.0413778	0.00820626	0.0559284	0.0545863	0.305558	0.07885	0.0552477	0.15352
SeqId_17196_5	ATP-dependent Clp protease proteolytic subunit, mitochondrial	ClpP endopeptidase	8192	CLPP	-0.0103107	0.0120793	0.393336	0.00159877	0.011355	0.888029	-0.0230632	0.0148148	0.119527	-0.0434588	0.014932	0.00360905
SeqId_17200_50	Killer cell immunoglobulin-like receptor 2DL1	KI2L1	3802	KIR2DL1	-0.0204934	0.0188505	0.276969	0.00541741	0.0177032	0.759594	-0.0581945	0.0229961	0.0113858	-0.0456674	0.0233058	0.0500563
SeqId_17202_37	Programmed cell death protein 4	PDCD4	27250	PDCD4	-0.000389555	0.0111975	0.972247	-0.00515114	0.0105138	0.624176	-0.002583	0.0137349	0.850829	-0.0071645	0.014	0.608827
SeqId_17204_17	Phenylethanolamine N-methyltransferase	PNMT	5409	PNMT	-0.0136872	0.0193054	0.478335	-0.0262536	0.0180721	0.146303	0.000901079	0.0236717	0.969635	-0.0272622	0.0238934	0.253874
SeqId_17205_21	Ras-related protein Rab-5A	RAB5A	5868	RAB5A	0.0157476	0.0335667	0.638967	0.0551155	0.0314184	0.0793888	0.0197468	0.0411974	0.63171	0.0304177	0.0414835	0.463407
SeqId_17209_27	Sulfotransferase family cytosolic 2B member 1	ST2B1	6820	SULT2B1	-0.104595	0.0297972	0.000447728	-0.105177	0.0278989	0.000163299	-0.0826314	0.0369126	0.0251839	-0.0708713	0.0372406	0.057032
SeqId_17210_2	T-cell leukemia/lymphoma protein 1A	TCL1A	8115	TCL1A	0.0418446	0.022487	0.0627669	0.00491149	0.0213771	0.818283	0.00542045	0.0279745	0.846361	-0.0115563	0.028333	0.683366
SeqId_17224_12	Mimecan	MIME	4969	OGN	0.0176425	0.0410107	0.667056	-0.0026648	0.0385172	0.944843	-0.0236194	0.0502705	0.638465	-0.00819865	0.0509885	0.872256
SeqId_17231_1	Plastin-2	L-plastin	3936	LCP1	-0.0394437	0.0182996	0.0311277	-0.0528649	0.0170498	0.00193121	-0.0491645	0.0223877	0.0280881	-0.0131371	0.0227428	0.563508
SeqId_17319_1	Selenoprotein H	SELH	280636	SELENOH	-0.0162655	0.0176326	0.356284	-0.0020027	0.0165591	0.903736	-0.0446277	0.021549	0.0383601	-0.0257962	0.022012	0.24123
SeqId_17320_19	L-aminoadipate-semialdehyde dehydrogenase-phosphopantetheinyl transferase	ADPPT	60496	AASDHPPT	0.0220693	0.0310104	0.476668	0.0665556	0.0289903	0.021688	0.0101043	0.0380847	0.790769	0.031578	0.0385703	0.412951
SeqId_17325_10	Guanylate kinase	KGUA	2987	GUK1	0.0529289	0.0369078	0.151548	0.103922	0.0342894	0.00243953	0.0509214	0.0453307	0.261297	0.0848186	0.0455855	0.062794
SeqId_17326_44	Dual specificity protein phosphatase 23	DUS23	54935	DUSP23	-0.0217834	0.0154387	0.158257	0.0154215	0.014508	0.287797	-0.0369541	0.0189068	0.050637	-0.0392844	0.0191938	0.0406853
SeqId_17327_3	Protein canopy homolog 3	CNPY3	10695	CNPY3	0.0801747	0.0496888	0.106628	0.0361607	0.0468067	0.439787	0.118538	0.0609014	0.0516082	0.0515201	0.0620127	0.406087
SeqId_17329_2	3-hydroxybutyrate dehydrogenase type 2	BDH2	56898	BDH2	0.00881709	0.0275185	0.74866	0.0220532	0.0257703	0.392131	-0.0381447	0.0337286	0.258085	-0.0341135	0.0340881	0.316949
SeqId_17331_138	Kremen protein 1	KREM1	83999	KREMEN1	0.0300471	0.0140656	0.0326623	0.0182128	0.0132302	0.168632	0.0448963	0.0172004	0.00904911	0.0240692	0.0172983	0.1641
SeqId_17332_3	Poly(ADP-ribose) glycohydrolase ARH3	ARHL2	54936	ADPRS	0.0406044	0.0360041	0.259417	0.0999693	0.0334386	0.00279306	0.0245271	0.044208	0.579024	0.0676091	0.0446385	0.129876
SeqId_17333_20	Medium-chain specific acyl-CoA dehydrogenase, mitochondrial	ACADM	34	ACADM	-0.00671175	0.0337549	0.842389	-0.0273285	0.0317382	0.389205	-0.0173234	0.0414351	0.675885	-0.0473361	0.0418996	0.258581
SeqId_17335_18	Vesicle-associated membrane protein 2	VAMP2	6844	VAMP2	0.0341584	0.0475034	0.472097	-0.0179971	0.0445858	0.68647	-0.0738619	0.0575518	0.199353	-0.0685372	0.0590022	0.245397
SeqId_17336_54	Cyclic AMP-responsive element-binding protein 3-like protein 2	CR3L2	64764	CREB3L2	-0.00308549	0.0228303	0.892494	0.0148159	0.0214187	0.489109	-0.0297895	0.0279558	0.286609	-0.0455983	0.0271654	0.0932404
SeqId_17337_1	Transcriptional repressor protein YY1	TYY1	7528	YY1	0.0285713	0.0222832	0.199776	-0.0250985	0.0209171	0.230177	-0.00953436	0.0274007	0.72787	-0.0136518	0.0278358	0.623823
SeqId_17341_89	Acetyl-CoA acetyltransferase, cytosolic	THIC	39	ACAT2	-0.0403516	0.0622305	0.516712	0.0423208	0.0583847	0.468537	-0.00715115	0.0763822	0.925408	0.0847025	0.0773135	0.273266
SeqId_17342_13	Anterior gradient protein 3	AGR3	155465	AGR3	0.178713	0.0547229	0.00109159	0.127692	0.0515875	0.0133142	0.277441	0.0665376	3.05019e-05	0.131194	0.0683445	0.0549084
SeqId_17343_6	Syntaphilin	SNPH	9751	SNPH	-0.00658201	0.0200577	0.742795	0.021387	0.0187713	0.254557	0.00562764	0.0246085	0.819113	-0.00800902	0.0248674	0.747401
SeqId_17346_61	Follicular dendritic cell secreted peptide	FDSCP	260436	FDCSP	-0.0175705	0.0235977	0.456523	-0.02102	0.0221867	0.343429	-0.0582214	0.0289143	0.0440531	0.00340268	0.0294175	0.907915
SeqId_17347_80	Axin interactor, dorsalization-associated protein	CA080	64853	AIDA	0.0378483	0.0377368	0.315882	0.111466	0.0350029	0.00145023	0.0496433	0.0463101	0.28373	0.0804771	0.0465417	0.083784
SeqId_17348_5	Synaptojanin-2-binding protein	SYJ2B	55333	SYNJ2BP	-0.0436554	0.0205376	0.0335336	-0.0209721	0.019348	0.278391	-0.0132222	0.0253366	0.601766	-0.0491287	0.0256844	0.0557761
SeqId_17350_13	Charged multivesicular body protein 2b	CHM2B	25978	CHMP2B	0.0226188	0.0390283	0.562218	0.026969	0.036762	0.463186	-0.00777189	0.0478836	0.871063	0.00429084	0.048697	0.929787
SeqId_17355_56	Synaptotagmin-4	SYT4	6860	SYT4	-0.0344772	0.0118437	0.00360251	-0.0291668	0.0111221	0.00873053	-0.0369902	0.0145645	0.0110931	-0.0359223	0.0148114	0.0152952
SeqId_17356_34	Interleukin-1 family member 10	IL1FA	84639	IL1F10	-0.0127142	0.01904	0.504285	0.0186249	0.0178433	0.296577	-0.00537782	0.0233628	0.817946	-0.0439852	0.0233107	0.0591718
SeqId_17357_33	O-phosphoseryl-tRNA(Sec) selenium transferase	SPCS	51091	SEPSECS	-0.00288723	0.0179466	0.872189	-0.00691419	0.0168327	0.681248	-0.042232	0.0219376	0.0542166	-0.0379773	0.0223448	0.0892054
SeqId_17362_5	Von Hippel-Lindau disease tumor suppressor	VHL	7428	VHL	-0.0143207	0.0211722	0.49879	0.000482095	0.0198858	0.980659	-0.0351533	0.0259429	0.17541	-0.025538	0.0264074	0.333505
SeqId_17364_8	U2 small nuclear ribonucleoprotein B''	RU2B	6629	SNRPB2	-0.0339727	0.0498555	0.495604	-0.00987269	0.0467834	0.832864	-0.085882	0.0611097	0.15991	-0.00117572	0.0621037	0.984896
SeqId_17365_7	Kynurenine--oxoglutarate transaminase 1	KAT1	883	KYAT1	0.00582438	0.0166292	0.726151	0.0144426	0.015592	0.354297	0.00721988	0.0204338	0.723841	0.00170956	0.0207128	0.93422
SeqId_17366_6	DCN1-like protein 1	DCNL1	54165	DCUN1D1	0.00970455	0.0178316	0.58628	0.00298135	0.0167586	0.858801	0.00662013	0.0219063	0.762498	0.0280476	0.0221458	0.205335
SeqId_17367_5	Stathmin	Stathmin	3925	STMN1	-0.017338	0.0263748	0.510942	-0.0200374	0.0247082	0.417389	0.00543098	0.0323862	0.866824	0.0430449	0.0319382	0.177736
SeqId_17370_186	Mycophenolic acid acyl-glucuronide esterase, mitochondrial	ABHDA	55347	ABHD10	-0.0806199	0.0285831	0.00479418	-0.0553456	0.0270867	0.0410248	-0.0873834	0.0351503	0.012919	-0.0703083	0.0356975	0.048889
SeqId_17372_5	Eukaryotic translation initiation factor 4E-binding protein 1	4EBP1	1978	EIF4EBP1	-0.0165785	0.0162417	0.307379	-0.0166787	0.0152224	0.273223	-0.0273649	0.0198927	0.168939	-0.00972429	0.0202561	0.631179
SeqId_17377_1	Aldo-keto reductase family 1 member C3	Aldose reductase-like C3	8644	AKR1C3	0.0368552	0.0357507	0.302591	0.0819694	0.0333341	0.0139314	0.0345399	0.0439168	0.431583	0.0508809	0.0444607	0.252457
SeqId_17380_2	Ubiquitin-conjugating enzyme E2 K	UBE2K	3093	UBE2K	0.0366321	0.0296486	0.216628	0.0849954	0.0275491	0.00203392	0.0435359	0.0363779	0.231397	0.0561217	0.0366081	0.125266
SeqId_17383_4	StAR-related lipid transfer protein 5	STAR5	80765	STARD5	0.0360947	0.0234781	0.124202	0.0615556	0.0219094	0.00496112	0.0169925	0.0288875	0.556379	0.0502536	0.0289002	0.0820586
SeqId_17384_110	ATP-dependent 6-phosphofructokinase, muscle type	K6PF	5213	PFKM	0.00281971	0.0346916	0.93522	0.0729961	0.0323096	0.0238667	0.00888448	0.0425588	0.834638	0.0276404	0.0430005	0.520358
SeqId_17387_27	NF-kappa-B inhibitor beta	IKB-beta	4793	NFKBIB	-0.00342227	0.022448	0.87883	-0.0177304	0.0210221	0.398995	-0.00957945	0.0275499	0.728056	0.00131224	0.0280152	0.962641
SeqId_17391_10	Splicing factor 45	SPF45	84991	RBM17	-0.0352827	0.0242796	0.146173	-0.00615179	0.0229427	0.788594	-0.0764288	0.0296262	0.0098865	-0.0556015	0.0300383	0.0641662
SeqId_17393_13	Short-chain specific acyl-CoA dehydrogenase, mitochondrial	SCAD	35	ACADS	-0.00522237	0.0169728	0.758317	-0.00249766	0.0159118	0.87527	-0.00846915	0.0208302	0.684316	-0.0107367	0.0211021	0.610893
SeqId_17396_23	Alcohol dehydrogenase 1A	ADH1A	124	ADH1A	-0.0463391	0.0381498	0.224495	-0.0306977	0.0357802	0.390919	-0.0163978	0.0468988	0.726608	0.0268031	0.046581	0.565015
SeqId_17397_8	Estradiol 17-beta-dehydrogenase 11	DHB11	51170	HSD17B11	-0.0032968	0.0122321	0.787529	-0.0172312	0.011544	0.135526	0.000329011	0.0149505	0.982443	-0.00234077	0.0152783	0.878234
SeqId_17398_55	Heme oxygenase 1	HO-1	3162	HMOX1	-0.0501044	0.0277238	0.0707198	-0.0483319	0.0260217	0.0632584	-0.0921317	0.0338146	0.00643771	-0.0831133	0.0340051	0.0145199
SeqId_17400_71	Acyl-coenzyme A thioesterase 8	ACOT8	10005	ACOT8	-0.0704336	0.0311124	0.0235837	-0.0183943	0.0293238	0.530475	-0.0544466	0.0383228	0.155393	-0.0576959	0.0390137	0.139177
SeqId_17403_14	Short/branched chain specific acyl-CoA dehydrogenase, mitochondrial	acyl-Coenzyme A dehydrogenase	36	ACADSB	-0.00120533	0.021482	0.955255	-0.022234	0.0201436	0.269691	-0.0128091	0.0263109	0.626374	0.0218802	0.0268091	0.414414
SeqId_17404_5	ADP-ribosylation factor-like protein 5B	ARL5B	221079	ARL5B	-0.0489145	0.0194307	0.0118231	-0.0456358	0.0182568	0.0124315	-0.077786	0.0237099	0.00103537	-0.0264774	0.0242627	0.27515
SeqId_17405_2	Ubiquitin carboxyl-terminal hydrolase isozyme L5	UCHL5	51377	UCHL5	0.00691877	0.039393	0.860581	0.0304977	0.03692	0.408777	0.0146046	0.0483476	0.762595	0.0640367	0.0490973	0.192137
SeqId_17408_2	Phosphomannomutase 1	PMM1	5372	PMM1	-0.0185166	0.0398389	0.642084	-0.0351256	0.0373118	0.346496	-0.00570434	0.0489243	0.907181	-0.0715364	0.0496144	0.149346
SeqId_17410_5	Centrin-3	CETN3	1070	CETN3	-0.0141118	0.0175652	0.421746	0.0010535	0.0164887	0.949056	-0.0262037	0.0215253	0.223473	-0.0230589	0.0219451	0.293372
SeqId_17411_55	Ubiquitin recognition factor in ER-associated degradation protein 1	UFD1	7353	UFD1	-0.0779112	0.034281	0.0230428	-0.0457788	0.0324112	0.157821	-0.0565203	0.0422695	0.181177	-0.0367719	0.0429058	0.391424
SeqId_17419_17	Testin	TES	26136	TES	0.0229842	0.0217374	0.290349	-0.0260451	0.0203865	0.201403	0.00149	0.0267048	0.955505	0.0128842	0.0265996	0.628119
SeqId_17427_26	Neuroligin-3	NLGN3	54413	NLGN3	0.0288091	0.0155907	0.064625	0.0145709	0.0146659	0.320456	0.00577684	0.0192076	0.763599	-0.00634368	0.0195576	0.745667
SeqId_17432_25	Adenylate kinase 4, mitochondrial	KAD4	205	AK4	-0.0227228	0.016038	0.156538	-0.0286367	0.015	0.056248	-0.0263364	0.0196822	0.180868	-0.0149362	0.0200463	0.456221
SeqId_17435_43	Electron transfer flavoprotein subunit alpha, mitochondrial	ETFA	2108	ETFA	0.0143662	0.0170639	0.39984	0.0277987	0.0159607	0.0815624	0.0368083	0.0208785	0.0779042	0.0454983	0.0210818	0.0309143
SeqId_17436_193	Casein kinase I isoform gamma-2	CSNK1G2	1455	CSNK1G2	-0.0401055	0.0241625	0.0969504	-0.0001048	0.0228395	0.996339	-0.0300714	0.0296941	0.311201	-0.0154119	0.030141	0.609123
SeqId_17441_4	Intestinal-type alkaline phosphatase	Alkaline phosphatase, intestine	248	ALPI	0.0292877	0.0237614	0.217735	0.030106	0.0223346	0.177674	0.0686346	0.028991	0.0179112	0.0487041	0.0294708	0.0984071
SeqId_17447_52	Secreted frizzled-related protein 4	SFRP4	6424	SFRP4	0.0565652	0.0303624	0.062462	0.0657707	0.0284185	0.0206481	0.016501	0.0373752	0.658853	0.00429137	0.0380531	0.91021
SeqId_17449_23	CD9 antigen	CD9	928	CD9	-0.0205446	0.0113684	0.0707374	-0.0133219	0.0106868	0.212553	-0.0263084	0.0139418	0.0591579	-0.00929654	0.0141837	0.512185
SeqId_17450_51	Histidine--tRNA ligase, cytoplasmic	Histidyl-tRNA synthetase	3035	HARS1	-0.047989	0.0353569	0.174694	0.00768365	0.0333514	0.817793	-0.0565856	0.0434278	0.192582	-0.0316671	0.04393	0.470999
SeqId_17451_13	Bcl-2-like protein 11	BIM	10018	BCL2L11	0.0101932	0.0218134	0.640292	0.0263521	0.020434	0.197181	-0.0107145	0.0267718	0.688996	-0.0146919	0.0263594	0.577276
SeqId_17453_34	Ceruloplasmin	Ceruloplasmin	1356	CP	-0.0355302	0.0241608	0.141407	-0.0182977	0.0226915	0.420031	-0.0179918	0.0297096	0.544787	-0.00742585	0.0299022	0.803873
SeqId_17454_15	Epidermal growth factor-like protein 6	EGFL6	25975	EGFL6	0.00647069	0.0331055	0.845036	-0.00975375	0.0310576	0.75348	0.00675337	0.0406482	0.868045	-0.0422776	0.0409648	0.302051
SeqId_17455_42	Folate receptor alpha	FOLR1	2348	FOLR1	-0.000821432	0.0249153	0.973699	0.01489	0.0233466	0.523616	0.00209087	0.030517	0.945376	-0.0263008	0.0310518	0.396995
SeqId_17456_53	Golgi membrane protein 1	GOLM1	51280	GOLM1	-0.0798268	0.0350567	0.0227817	-0.086371	0.0328731	0.00860378	-0.0415398	0.0432576	0.33691	-0.0563461	0.0438567	0.19887
SeqId_17460_51	Interferon-induced GTP-binding protein Mx1	Mx1	4599	MX1	0.0130137	0.0427541	0.760835	-0.0217767	0.0400731	0.586838	0.0690513	0.0523692	0.18732	0.071884	0.0522613	0.168985
SeqId_17462_19	Interferon regulatory factor 1	IRF1	3659	IRF1	0.033821	0.0146626	0.0210761	0.0251949	0.0137883	0.067659	0.022172	0.0180805	0.22009	0.0389811	0.018201	0.0322173
SeqId_17466_72	Acyl-CoA synthetase family member 2, mitochondrial	ACSF2	80221	ACSF2	-0.00109265	0.020698	0.957899	-0.00421946	0.019464	0.828377	-0.0157233	0.0253782	0.535547	-0.0306658	0.0258011	0.234619
SeqId_17467_1	Dehydrogenase/reductase SDR family member 9	DHRS9	10170	DHRS9	-0.0136178	0.0150852	0.366671	-0.00972569	0.0141468	0.491779	-0.0225444	0.0184777	0.22243	-0.0105148	0.0187283	0.574497
SeqId_17468_1	Suppressor of fused homolog	SUFU	51684	SUFU	-0.0206679	0.0106228	0.0517	-0.0167954	0.00998504	0.0925576	-0.028917	0.0129996	0.026118	-0.02865	0.0132098	0.0300941
SeqId_17474_106	YEATS domain-containing protein 4	YETS4	8089	YEATS4	-0.0105136	0.011968	0.379684	-0.00771869	0.0112271	0.491764	-0.00797675	0.0146911	0.587154	-0.0203314	0.0149162	0.172868
SeqId_17475_18	Lymphokine-activated killer T-cell-originated protein kinase	TOPK	55872	PBK	-0.00585664	0.0108994	0.591036	-0.0062492	0.0102134	0.540629	-0.00188062	0.0133729	0.888163	0.00222249	0.0134759	0.869004
SeqId_17490_4	SH3 domain-binding glutamic acid-rich-like protein 3	SH3BGRL3-like protein	83442	SH3BGRL3	-0.0231809	0.0266989	0.385267	-0.0115079	0.0251825	0.647685	-0.0152942	0.0327776	0.640782	-0.01541	0.0332235	0.64277
SeqId_17495_141	NAD-dependent protein deacetylase sirtuin-3, mitochondrial	SIR3	23410	SIRT3	0.0679344	0.0241566	0.00491967	0.0268345	0.0228666	0.240585	0.103178	0.0292398	0.000417626	0.0652661	0.0303308	0.0314124
SeqId_17505_125	N-acetylated-alpha-linked acidic dipeptidase-like protein	NALDL	10004	NAALADL1	-0.0175266	0.014285	0.219852	-0.0147609	0.013408	0.270936	-0.020719	0.017539	0.237478	-0.00910091	0.0177955	0.60906
SeqId_17510_7	Signal recognition particle 14 kDa protein	SRP14	6727	SRP14	-0.0354821	0.0243009	0.144259	-0.0128411	0.0228167	0.573575	-0.026045	0.029864	0.383143	0.0190602	0.0303305	0.52973
SeqId_17511_10	Ribonuclease P protein subunit p30	RPP30	10556	RPP30	0.0139137	0.0184097	0.44978	0.0183019	0.0172424	0.288488	0.00761244	0.0226093	0.736347	0.0185467	0.0229814	0.419647
SeqId_17512_2	N-myc-interactor	NMI	9111	NMI	-0.0263237	0.0284578	0.354961	-0.0436814	0.026669	0.10144	-0.0131095	0.0349014	0.707204	0.0143758	0.0354986	0.685501
SeqId_17513_11	Annexin A11	ANX11	311	ANXA11	-0.0174341	0.0409015	0.669929	0.0255782	0.0385188	0.506662	-0.0214549	0.050117	0.668581	-0.0273832	0.0508893	0.590512
SeqId_17515_6	Heat shock 70 kDa protein 13	STCH	6782	HSPA13	0.00508793	0.0183771	0.781886	-0.0163836	0.0172665	0.342688	-0.00219652	0.0225571	0.922428	-0.000865428	0.0228017	0.969724
SeqId_17671_58	Inhibitor of growth protein 4	ING4	51147	ING4	0.0109787	0.0181711	0.545722	-0.00768774	0.0171311	0.653606	0.0230301	0.02229	0.301508	0.01923	0.0226037	0.394911
SeqId_17672_184	Gastric intrinsic factor	Gastric intrinsic factor	2694	CBLIF	0.11253	0.0432266	0.00923439	0.152414	0.0404081	0.000162031	0.159748	0.0529602	0.00255821	0.0924714	0.0542478	0.0882668
SeqId_17673_34	Carbonic anhydrase 5B, mitochondrial	Carbonic Anhydrase VB	11238	CA5B	-0.0310484	0.0135068	0.0215206	-0.0173447	0.0127337	0.173163	-0.0286016	0.0166235	0.0853326	-0.0112696	0.0168883	0.50458
SeqId_17675_17	Acyl-coenzyme A thioesterase 13	ACO13	55856	ACOT13	-0.106585	0.0530411	0.0444859	-0.0912883	0.0501779	0.0688666	-0.149998	0.0650752	0.021167	-0.148469	0.0657224	0.0238811
SeqId_17676_13	Cdc42-interacting protein 4	CIP4	9322	TRIP10	-0.0521519	0.0476549	0.273795	-0.0155853	0.0451256	0.729812	-0.046094	0.0584792	0.430573	-0.0646852	0.059181	0.274391
SeqId_17678_28	V-set and immunoglobulin domain-containing protein 4	VSIG4	11326	VSIG4	-0.0294151	0.0370442	0.427164	-0.0429098	0.0347307	0.216645	-0.0229521	0.0454874	0.613852	-0.0181277	0.0461473	0.69445
SeqId_17680_12	Ephrin type-B receptor 1	EPHB1	2047	EPHB1	0.0584096	0.0198945	0.003325	0.0193747	0.0188883	0.305007	0.0111793	0.0246761	0.650519	0.0334446	0.0250258	0.181417
SeqId_17682_1	Membrane cofactor protein	CD46	4179	CD46	0.0693972	0.0166856	3.19486e-05	0.0507542	0.0158061	0.00132249	0.0143014	0.0209044	0.49389	0.00783985	0.0212789	0.71255
SeqId_17683_2	COMM domain-containing protein 9	COMD9	29099	COMMD9	-0.0264442	0.0193925	0.172686	-0.0122739	0.0188342	0.514604	-0.0230623	0.0238185	0.332919	-0.0166072	0.0242267	0.493034
SeqId_17685_9	Apolipoprotein A-IV	Apo A-IV	337	APOA4	0.148613	0.0232104	1.52521e-10	0.115764	0.0221216	1.66724e-07	0.127774	0.0292048	1.2137e-05	0.0671018	0.0297077	0.0239001
SeqId_17691_1	Tripeptidyl-peptidase 1	TPP1	1200	TPP1	-0.00809764	0.0181799	0.656018	-0.0437733	0.0169189	0.00967472	0.00433266	0.0222969	0.845928	-0.0160844	0.0224977	0.474651
SeqId_17692_2	Butyrophilin subfamily 3 member A3	BT3A3	10384	BTN3A3	0.0205619	0.0217291	0.344003	0.00552023	0.0204618	0.787327	-0.000297661	0.0266654	0.991094	0.0132543	0.026978	0.623213
SeqId_17693_2	Septin-6	Septin-6	23157	SEPTIN6	-0.0409814	0.0160957	0.0108932	-0.0342175	0.015167	0.0240673	-0.0337205	0.0198293	0.0890293	-0.0260357	0.0201493	0.19631
SeqId_17694_32	Proteasome activator complex subunit 2	PSME2	5721	PSME2	-0.00511109	0.0447088	0.908984	0.0707512	0.0417442	0.0900987	-0.020997	0.0548639	0.701935	0.0282077	0.0554642	0.61105
SeqId_17696_1	TIR domain-containing adapter molecule 2	TIRP	100302736	TICAM2	0.0356282	0.0177367	0.0445655	-0.0114311	0.0167547	0.495072	0.0162888	0.0218947	0.456901	0.0343988	0.0221493	0.120414
SeqId_17697_2	Esterase OVCA2	OVCA2	124641	OVCA2	0.00590489	0.0368019	0.872526	0.0755775	0.0343864	0.0279569	0.000215599	0.0451803	0.996193	0.0309514	0.0457108	0.498334
SeqId_17698_15	WW domain-binding protein 2	WBP2	23558	WBP2	0.0456469	0.0225239	0.0427036	0.00297837	0.0212216	0.888387	0.0190096	0.0277281	0.492983	0.0547319	0.0280939	0.0513933
SeqId_17699_43	Protein timeless homolog	TIMELESS	8914	TIMELESS	-0.000745071	0.0237548	0.974978	-0.0220086	0.0222342	0.322245	0.00110163	0.029144	0.969848	-0.0644173	0.0295183	0.0290887
SeqId_17702_53	UDP-glucuronosyltransferase 1-1	UGT 1A1	54658	UGT1A1	-0.0136925	0.0176479	0.437825	-0.0243213	0.0165238	0.14105	-0.00380398	0.0216429	0.860482	0.00495131	0.0220225	0.822111
SeqId_17703_40	Geminin	GEMI	51053	GMNN	-0.0119143	0.00984896	0.226392	-0.0206265	0.00919163	0.0248292	-0.00255441	0.0120954	0.83274	0.00770582	0.0122935	0.530776
SeqId_17706_4	Protein phosphatase 1 regulatory subunit 1A	PPR1A	5502	PPP1R1A	0.0172032	0.0240414	0.474259	0.0370559	0.0225291	0.100012	0.0433437	0.0294499	0.14108	0.0528144	0.0297715	0.0760642
SeqId_17711_13	Vesicle-associated membrane protein 1	VAMP1	6843	VAMP1	0.0132976	0.0412162	0.746976	0.0291671	0.0385969	0.449839	0.0571916	0.0505154	0.257566	0.0260799	0.0514831	0.612455
SeqId_17721_82	Growth arrest-specific protein 7	GAS7	8522	GAS7	0.0234193	0.0163241	0.151388	0.0104815	0.0153482	0.494659	0.00373275	0.0200956	0.852641	0.000986558	0.0195854	0.959826
SeqId_17722_5	Peptidyl-prolyl cis-trans isomerase FKBP4	FKBP52 protein	2288	FKBP4	0.00369922	0.0319247	0.907753	0.0635987	0.0297561	0.0325708	0.0191094	0.0391581	0.625545	0.0540392	0.0393842	0.170031
SeqId_17724_3	WW domain-containing oxidoreductase	WWOX	51741	WWOX	0.0488879	0.0219046	0.0256242	0.0269759	0.0206177	0.190744	0.0116658	0.0270314	0.666058	-0.0155715	0.027416	0.570056
SeqId_17725_37	Harmonin	USH1C	10083	USH1C	0.00375873	0.0108682	0.729459	0.00100063	0.0101919	0.92179	-0.0094447	0.0133249	0.478449	0.000960696	0.0129479	0.940854
SeqId_17727_1	Securin	Securin	9232	PTTG1	0.0138514	0.018838	0.462163	0.00197587	0.0176837	0.911034	-0.0289575	0.0230909	0.209818	-0.0226925	0.0235157	0.334549
SeqId_17728_61	Charged multivesicular body protein 2a	CHM2A	27243	CHMP2A	-0.0234147	0.0487955	0.631331	0.0708577	0.0456737	0.120809	-0.0211941	0.0599115	0.723522	0.0295196	0.0604223	0.625157
SeqId_17729_20	Ubiquitin-conjugating enzyme E2 S	UBE2S	27338	UBE2S	0.0290615	0.0250304	0.245622	0.00689124	0.0235337	0.769656	-0.0133776	0.0307462	0.66349	-0.0401039	0.031167	0.198184
SeqId_17734_13	Alpha-endosulfine	a-endosulfine	2029	ENSA	-0.0227759	0.0363372	0.530796	0.023041	0.0341474	0.499833	-0.0304603	0.0445896	0.494528	0.0015927	0.0452815	0.971942
SeqId_17735_130	Gamma-aminobutyric acid receptor-associated protein	GBRAP	11337	GABARAP	0.0106261	0.0221449	0.631337	0.00130022	0.0207567	0.950052	-0.0424423	0.0270722	0.116941	0.0206138	0.0274786	0.453147
SeqId_17736_105	Aprataxin	APTX	54840	APTX	0.033616	0.0169424	0.0472413	0.0110037	0.0159956	0.491505	0.015367	0.0209246	0.462705	0.0115561	0.0212744	0.586996
SeqId_17737_7	Isovaleryl-CoA dehydrogenase, mitochondrial	IVD	3712	IVD	-0.0714414	0.0362297	0.0486208	-0.0316604	0.0343497	0.35668	-0.0691484	0.04449	0.120126	-0.0701452	0.0451814	0.120537
SeqId_17738_7	Cornulin	CRNN	49860	CRNN	-0.00441835	0.0242118	0.8552	0.0365742	0.0226249	0.105977	-0.00464986	0.0297137	0.875648	0.00847096	0.0300356	0.77792
SeqId_17739_1	Hydroxyacyl-coenzyme A dehydrogenase, mitochondrial	HCDH	3033	HADH	-0.0881752	0.0458954	0.0547042	-0.0519082	0.0434916	0.232665	-0.136203	0.0561291	0.0152409	-0.119009	0.0570031	0.0368188
SeqId_17742_2	Ras-related protein R-Ras	RRAS	6237	RRAS	-0.0270857	0.0159102	0.0886787	-0.0200716	0.0149381	0.179062	-0.00386651	0.0195645	0.843336	-0.00506522	0.0198961	0.799045
SeqId_17744_31	Ras-related protein Rab-11A	RB11A	8766	RAB11A	-0.0570938	0.0301667	0.05841	-0.0171463	0.0285674	0.54837	-0.0390848	0.037151	0.292775	-0.0269926	0.0376425	0.473325
SeqId_17746_77	Mitochondrial fission 1 protein	FIS1	51024	FIS1	0.0191382	0.0163102	0.240639	0.0193891	0.0153242	0.205778	0.0282078	0.0200164	0.158767	0.0207569	0.0202756	0.30596
SeqId_17747_45	TNF receptor-associated factor 1	TRAF1	7185	TRAF1	-0.0224618	0.0180319	0.212887	-0.00884346	0.0169214	0.601239	-0.0134096	0.0221624	0.545137	-0.00600904	0.0224349	0.78882
SeqId_17748_21	Quinone oxidoreductase PIG3	QORX	9540	TP53I3	-0.00777494	0.0351798	0.825088	0.0402959	0.0329172	0.220892	-0.0183746	0.0430649	0.669619	0.00846174	0.0437316	0.846573
SeqId_17751_68	Beta-crystallin B1	CRBB1	1414	CRYBB1	0.034071	0.0200152	0.0887075	-0.00711974	0.0188648	0.705869	-0.0128459	0.0246361	0.60207	-0.0304225	0.0250178	0.223972
SeqId_17752_24	Arginase-2, mitochondrial	Arginase	384	ARG2	0.00872991	0.0198182	0.659575	-0.0205542	0.0185516	0.267885	0.0388527	0.0242361	0.108914	0.0401874	0.0246864	0.103543
SeqId_17757_86	Calcium-binding protein 39	CAB39	51719	CAB39	-0.0388276	0.03296	0.238787	-0.00351646	0.0310198	0.909744	-0.0558708	0.040438	0.167082	-0.0207274	0.0411505	0.614473
SeqId_17758_79	L-xylulose reductase	DCXR	51181	DCXR	-0.016899	0.0392859	0.667084	0.0597897	0.0367155	0.103427	0.0140611	0.0482332	0.770652	0.0410602	0.0484026	0.396267
SeqId_17760_128	WD repeat-containing protein 5	WDR5	11091	WDR5	-0.0509902	0.0208737	0.0145737	-0.0473431	0.0195656	0.0155329	-0.0762775	0.0254652	0.00274116	-0.0522458	0.0260054	0.0445335
SeqId_17761_2	ADP-sugar pyrophosphatase	NUDT5	11164	NUDT5	-0.00125005	0.0219817	0.954651	0.00355047	0.0206342	0.863385	-0.0181843	0.026957	0.499951	-0.00228429	0.0273282	0.933385
SeqId_17765_3	Snurportin-1	SPN1	10073	SNUPN	-0.00518907	0.0318408	0.870543	-0.0358486	0.0299099	0.230702	-0.0284443	0.0390575	0.46645	-0.050765	0.0396283	0.200184
SeqId_17766_5	Neutrophil cytosol factor 1	NCF-1	653361	NCF1	0.00719923	0.0389098	0.853211	-0.0198744	0.0365073	0.586171	-0.0075274	0.0475816	0.874299	0.0720091	0.0482718	0.135767
SeqId_17769_28	PEST proteolytic signal-containing nuclear protein	PCNP	57092	PCNP	0.00332611	0.0360725	0.926534	0.034563	0.0337749	0.30615	-0.0187997	0.0442469	0.670924	0.0225077	0.0446287	0.614027
SeqId_17770_42	ER membrane protein complex subunit 8	EMC8	10328	EMC8	0.015314	0.027766	0.581265	-0.0144541	0.0260423	0.578877	0.0313737	0.0340517	0.356865	0.00264502	0.0335152	0.937096
SeqId_17771_35	DNA-directed RNA polymerase III subunit RPC9	RPC9	27297	CRCP	-0.00560281	0.0124515	0.652732	0.00147035	0.01167	0.899737	-0.0115909	0.0152752	0.44797	0.00741359	0.0155339	0.633182
SeqId_17772_7	Ubiquitin D	UBD	10537	UBD	-0.0153496	0.012602	0.223213	-0.022365	0.0117899	0.0578318	-0.0316024	0.0154202	0.0404215	-0.0225923	0.0156304	0.148342
SeqId_17774_38	Small nuclear ribonucleoprotein Sm D3	SMD3	6634	SNRPD3	-0.00218991	0.0173108	0.899332	0.0264882	0.0161834	0.101683	-0.0188201	0.0212144	0.375005	-0.00189785	0.0216242	0.930063
SeqId_17775_8	Transgelin-3	TAGL3	29114	TAGLN3	0.0489521	0.0247087	0.0475725	0.0708354	0.0230034	0.00207457	0.0410246	0.03036	0.176609	0.0395468	0.0308086	0.199271
SeqId_17776_15	Peroxisomal trans-2-enoyl-CoA reductase	PECR	55825	PECR	-0.0372821	0.0153333	0.0150389	-0.0103025	0.0144915	0.477127	-0.024247	0.0189308	0.200256	-0.0250221	0.0184446	0.174905
SeqId_17777_31	Serine dehydratase-like	SDSL	113675	SDSL	0.0340343	0.023046	0.139731	0.0445469	0.0215714	0.0389144	0.0296449	0.0283266	0.295311	0.0336495	0.0287398	0.241665
SeqId_17781_191	Microtubule-associated proteins 1A/1B light chain 3A	MLP3A	84557	MAP1LC3A	0.035268	0.0166682	0.0343547	0.0182115	0.0158553	0.250717	0.0423786	0.0204674	0.0384016	0.0430498	0.0207345	0.0378718
SeqId_17783_9	Cob(I)yrinic acid a,c-diamide adenosyltransferase, mitochondrial	MMAB	326625	MMAB	-0.0779302	0.0237195	0.00101803	-0.0658523	0.0223012	0.00314854	-0.0821643	0.0292329	0.00494376	-0.0617349	0.029553	0.0367121
SeqId_17785_11	2'-deoxynucleoside 5'-phosphate N-hydrolase 1	RCL	10591	DNPH1	0.00706999	0.0217285	0.744894	0.0583368	0.0201785	0.00383978	-0.00606511	0.026682	0.820182	0.0151938	0.0271596	0.575872
SeqId_17786_5	Geranylgeranyl pyrophosphate synthase	GGPPS	9453	GGPS1	-0.0259262	0.0172438	0.132708	-0.0356379	0.0161374	0.0272161	-0.0355654	0.0211513	0.0926708	-0.0277329	0.021562	0.198375
SeqId_17787_1	Enoyl-CoA hydratase, mitochondrial	Enoyl-CoA hydratase	1892	ECHS1	-0.171154	0.0503791	0.000680509	-0.121752	0.04774	0.0107627	-0.0960351	0.0625242	0.124547	-0.0915519	0.0623921	0.142277
SeqId_17789_1	Nicotinate-nucleotide pyrophosphorylase [carboxylating]	NADC	23475	QPRT	0.00899512	0.0156335	0.565037	-0.0103992	0.0146512	0.477839	-0.00346671	0.0190745	0.855782	-0.00578786	0.0195202	0.766844
SeqId_17791_25	Hippocalcin-like protein 1	HPCL1	3241	HPCAL1	0.00106348	0.0152576	0.944431	0.00148519	0.0142955	0.917255	0.0253852	0.0186256	0.172908	0.0417719	0.0189375	0.0273997
SeqId_17792_158	Succinate-semialdehyde dehydrogenase, mitochondrial	SSDH	7915	ALDH5A1	-0.0310035	0.0354446	0.381736	-0.0390209	0.0332852	0.241069	0.0193178	0.0434623	0.656701	-0.0529823	0.0442061	0.230711
SeqId_17793_4	GTP-binding protein Di-Ras1	DIRA1	148252	DIRAS1	0.0139017	0.0225255	0.537133	-0.00801568	0.0211383	0.704539	0.0257031	0.0276314	0.352261	0.0209997	0.0281243	0.455259
SeqId_17795_176	U6 snRNA-associated Sm-like protein LSm1	LSM1	27257	LSM1	-0.0446571	0.0275631	0.105194	-0.0146143	0.0266422	0.583322	-0.0565137	0.033841	0.0949234	-0.0482153	0.0343476	0.160394
SeqId_17796_15	Inositol monophosphatase 1	IMPA1	3612	IMPA1	-0.0639351	0.0382988	0.0950431	-0.0919254	0.035756	0.0101432	-0.0277935	0.0471761	0.555766	0.00819084	0.0474472	0.862942
SeqId_17797_1	Cullin-1	CUL1	8454	CUL1	-0.0162861	0.0132048	0.217449	0.0119847	0.0124013	0.333841	-0.0277225	0.0161543	0.0861425	-0.00402496	0.016464	0.806867
SeqId_17799_9	6-phosphogluconolactonase	6PGL	25796	PGLS	-0.00911085	0.0316103	0.773175	0.0503797	0.0295165	0.0878536	-0.0399587	0.0387449	0.302387	0.0213223	0.0391727	0.586225
SeqId_17800_33	SCAN domain-containing protein 1	SCAND1	51282	SCAND1	0.01371	0.0174651	0.432457	0.0186513	0.0170849	0.274973	0.0264041	0.0214131	0.217544	0.033124	0.0217542	0.127847
SeqId_17802_4	Sialic acid synthase	SIAS	54187	NANS	-0.00852908	0.034418	0.804283	0.0706644	0.0320701	0.0275638	0.021343	0.0422012	0.613037	0.0364218	0.0424194	0.390554
SeqId_17804_102	Pyridoxine-5'-phosphate oxidase	PNPO	55163	PNPO	-0.0143152	0.014465	0.322346	-0.00088297	0.013598	0.948227	-0.0290954	0.0177115	0.100437	-0.0367314	0.0179559	0.0407917
SeqId_17805_35	Survival of motor neuron-related-splicing factor 30	SPF30	10285	SMNDC1	-0.0209863	0.036798	0.568468	-0.0202114	0.0345096	0.558094	-0.0636565	0.0450875	0.157996	-0.0156245	0.0458639	0.733352
SeqId_17806_6	Syntenin-1	Syntenin 1	6386	SDCBP	0.0695057	0.0270728	0.0102476	0.0585862	0.025414	0.0211514	0.0652333	0.0333205	0.050259	0.0607473	0.0336356	0.0709119
SeqId_17811_78	Sulfotransferase 1C2	ST1C2	6819	SULT1C2	-0.0220897	0.0127077	0.0821587	-0.00244201	0.011969	0.838331	-0.0149772	0.0155958	0.336886	-0.0223247	0.0158888	0.160003
SeqId_17812_2	Protein tyrosine phosphatase type IVA 1	TP4A1	7803	PTP4A1	0.0103262	0.0257575	0.688492	-0.0199492	0.0241525	0.408823	0.0367371	0.0315661	0.244498	0.0298023	0.0320816	0.352913
SeqId_17813_21	Valacyclovir hydrolase	BPHL	670	BPHL	-0.0263959	0.0118695	0.0261591	-0.0224015	0.011145	0.0444309	-0.0330069	0.0145408	0.0232108	-0.0375381	0.0143551	0.00892391
SeqId_17816_58	Neurocalcin-delta	NCALD	83988	NCALD	-0.0204382	0.024186	0.398087	-0.0188306	0.022659	0.405948	0.00944367	0.0297058	0.750556	0.0200261	0.029995	0.504359
SeqId_17817_22	DNA damage-inducible transcript 4 protein	DDIT4	54541	DDIT4	-0.00769225	0.014215	0.588415	0.0069469	0.0133369	0.602451	-0.0205181	0.0174257	0.239012	-0.00599028	0.0175968	0.733541
SeqId_17818_22	Protein SGT1 homolog	SUGT1	10910	SUGT1	0.00904671	0.0288495	0.753838	0.0492914	0.0269983	0.0678918	0.00118458	0.0354046	0.973309	0.0203855	0.0357459	0.568481
SeqId_17820_170	Myeloid leukemia factor 1	MLF1	4291	MLF1	-0.0184136	0.0151494	0.224187	-0.000132522	0.0142644	0.992587	-0.0226261	0.0186137	0.224151	-0.00808447	0.0189727	0.670027
SeqId_17821_20	Glycylpeptide N-tetradecanoyltransferase 2	NMT2	9397	NMT2	0.0433949	0.0328013	0.185849	0.0489168	0.0307181	0.111286	-0.0153384	0.0403512	0.703854	-0.0141608	0.0410934	0.730395
SeqId_17822_57	Ras-related and estrogen-regulated growth inhibitor	RERG	85004	RERG	-0.0202051	0.0140137	0.149356	0.000455367	0.013176	0.97243	-0.0461708	0.0171016	0.00693831	-0.0213005	0.0174808	0.223031
SeqId_17823_40	Small nuclear ribonucleoprotein Sm D2	SMD2	6633	SNRPD2	-0.0305757	0.0180404	0.0901035	-0.015137	0.0169468	0.371744	-0.0493991	0.0220832	0.0252894	-0.0106738	0.0226089	0.636852
SeqId_17827_53	Dynein light chain roadblock-type 2	DLRB2	83657	DYNLRB2	-0.0261274	0.0244018	0.284297	-0.0342897	0.0228765	0.133897	-0.0305953	0.0299351	0.306756	-0.014789	0.0305305	0.628101
SeqId_17828_3	Protein S100-A14	S100A14	57402	S100A14	0.0402356	0.016827	0.0167968	0.0257977	0.015832	0.103213	5.78883e-05	0.0207972	0.997779	-0.0130468	0.0211356	0.537042
SeqId_17829_2	Three prime repair exonuclease 2	TREX2	11219	TREX2	0.00441171	0.0293132	0.880368	0.0230934	0.0274819	0.400732	-0.0459688	0.0359081	0.200483	-0.0168943	0.0361897	0.640624
SeqId_17832_12	Isopentenyl-diphosphate delta-isomerase 2	IDI2	91734	IDI2	0.0824955	0.0258505	0.00141658	0.0802396	0.0244372	0.00102525	0.0226636	0.0321044	0.480229	-0.00217374	0.0325433	0.946745
SeqId_17835_28	Annexin A13	ANX13	312	ANXA13	-0.00541437	0.0193041	0.779112	-0.0312526	0.0180275	0.0829881	-0.00828583	0.0236874	0.72649	-0.0038615	0.0232662	0.86818
SeqId_17836_17	Protein S100-A16	S100A16	140576	S100A16	0.0564537	0.0205947	0.00612187	0.0385437	0.0194142	0.0471068	0.0631429	0.0253183	0.0126326	0.0367039	0.0259163	0.156703
SeqId_17837_5	Chloride intracellular channel protein 2	CLIC2	1193	CLIC2	0.0551714	0.0384468	0.151286	0.122386	0.0356125	0.000589045	0.0397191	0.0472322	0.400386	0.113599	0.0474455	0.0166517
SeqId_17843_30	Phosphopantothenate--cysteine ligase	PPCS	79717	PPCS	-0.00124582	0.0365603	0.972817	0.0560278	0.0342189	0.10156	0.00403568	0.0448857	0.928359	0.0238941	0.045261	0.597555
SeqId_17849_6	Developmentally-regulated GTP-binding protein 1	DRG1	4733	DRG1	-0.0120415	0.0318717	0.70557	0.00251264	0.0299851	0.933219	-0.0147843	0.0391207	0.705495	-0.0145221	0.0396793	0.714375
SeqId_17850_42	Krueppel-like factor 4	KLF4	9314	KLF4	-0.00792309	0.0153638	0.606066	-0.00594384	0.0144304	0.680416	-0.021807	0.0188425	0.247137	-0.0204319	0.0189694	0.281436
SeqId_17852_5	Protein phosphatase methylesterase 1	PPME1	51400	PPME1	0.0512859	0.0409673	0.210616	0.107174	0.0380941	0.00490193	0.0708803	0.0501919	0.157896	0.0964356	0.050509	0.0562264
SeqId_17854_33	N-alpha-acetyltransferase 10	NAA10	8260	NAA10	-0.00854104	0.0254256	0.736929	0.0132193	0.0238884	0.580004	-0.0167793	0.0312129	0.59087	-0.00363277	0.0316875	0.908728
SeqId_17855_28	Regulator of G-protein signaling 4	RGS4	5999	RGS4	-0.0314275	0.0131194	0.0165977	-0.0110341	0.0123823	0.372868	-0.0207309	0.0161649	0.19968	-0.0164609	0.0164855	0.318034
SeqId_17856_23	5'(3')-deoxyribonucleotidase, mitochondrial	NT5M	56953	NT5M	-0.0507693	0.0236898	0.032106	-0.0447335	0.0226192	0.0479644	-0.0501122	0.0291386	0.0854708	-0.0712494	0.0294931	0.0157008
SeqId_17857_6	Long-chain specific acyl-CoA dehydrogenase, mitochondrial	ACADL	33	ACADL	0.0231863	0.0147532	0.116039	0.00945395	0.0138751	0.495643	0.00975768	0.0181618	0.591084	0.0142865	0.0183406	0.436006
SeqId_18156_7	Ubiquitin-like-conjugating enzyme ATG3	ATG3	64422	ATG3	0.0432801	0.0142919	0.00245943	0.0373018	0.0134134	0.00542044	0.0337657	0.0176567	0.0558317	0.0387926	0.0178117	0.0294112
SeqId_18158_45	Caspase-8	Caspase-8	841	CASP8	0.0025969	0.0149652	0.862235	-0.00471844	0.0140211	0.736476	0.013173	0.0183324	0.472411	0.0106832	0.0185153	0.563945
SeqId_18160_2	Protein-L-isoaspartate(D-aspartate) O-methyltransferase	PIMT	5110	PCMT1	0.0252079	0.0173775	0.14689	0.0211244	0.0163132	0.195345	0.0136878	0.0213628	0.521697	-0.0198211	0.0214376	0.355178
SeqId_18162_167	Interleukin-1 receptor-associated kinase 4	IRAK4	51135	IRAK4	-0.037175	0.0218393	0.088716	-4.84551e-05	0.0206115	0.998124	-0.0143598	0.0268913	0.593346	-0.0270605	0.0273215	0.321954
SeqId_18165_181	Ubiquitin-conjugating enzyme E2 variant 2	UB2V2	7336	UBE2V2	0.0333855	0.0364468	0.359664	0.0855722	0.033937	0.0116856	0.0377466	0.044741	0.398854	0.0613942	0.044956	0.172049
SeqId_18170_46	Pyrroline-5-carboxylate reductase 1, mitochondrial	P5CR1	5831	PYCR1	0.02553	0.0228185	0.263213	0.00462185	0.0214332	0.829268	0.00775057	0.0280295	0.782152	-0.0104741	0.0285308	0.713534
SeqId_18171_25	C-X-C motif chemokine 11	I-TAC	6373	CXCL11	0.00733703	0.0118592	0.536127	0.00727532	0.0111091	0.512534	0.000474241	0.0145477	0.973994	-0.00035729	0.0147443	0.980667
SeqId_18172_71	Histone chaperone ASF1A	ASF1A	25842	ASF1A	0.00197545	0.0149958	0.895195	0.0100842	0.0140448	0.472757	-0.020668	0.0183795	0.260797	-0.0153457	0.0187021	0.411912
SeqId_18173_11	Aflatoxin B1 aldehyde reductase member 3	ARK73	22977	AKR7A3	0.0201945	0.0465691	0.664545	-0.00423987	0.0437319	0.922765	0.0503621	0.0570589	0.377434	0.0366391	0.0570491	0.520719
SeqId_18174_79	Programmed cell death 6-interacting protein	PDC6I	10015	PDCD6IP	0.0248391	0.0411377	0.545974	0.0843003	0.038365	0.0279973	0.0320159	0.0504538	0.525716	0.0599196	0.0509788	0.239842
[truncated: 4,595 more rows]

## Sheet: Supplemental Table 3
Supplemental Table 3. Protein associations with chronic histologic lesions, adjusted for demographics and eGFR
Results from linear regression: log2(protein level) ~ histology score + age + sex + race + eGFR; Beta, beta estimate of linear regression; SE, standard error; P, P-value of beta estimate
Aptamer ID	Protein full name	Protein	EntrezGene ID	EntrezGene symbol	Beta IFTA	SE IFTA	P IFTA	Beta glomerulosclerosis	SE glomerulosclerosis	P glomerulosclerosis	Beta arteriolar sclerosis	SE arteriolar sclerosis	P arteriolar sclerosis	Beta arterial sclerosis	SE arterial sclerosis	P arterial sclerosis
SeqId_10000_28	Beta-crystallin B2	CRBB2	1415	CRYBB2	-0.0097046	0.0237831	0.68324	-0.0196679	0.0224936	0.381912	0.0324582	0.0290326	0.263571	-0.0180478	0.029794	0.54468
SeqId_10001_7	RAF proto-oncogene serine/threonine-protein kinase	c-Raf	5894	RAF1	0.00320701	0.0113448	0.777417	0.00706597	0.0107302	0.51021	-0.00548811	0.0138773	0.692494	0.00212974	0.0141732	0.880556
SeqId_10003_15	Zinc finger protein 41	ZNF41	7592	ZNF41	0.0190017	0.0196896	0.334514	0.0236159	0.0186317	0.204972	0.0278857	0.0238942	0.243192	0.0395413	0.0245532	0.107303
SeqId_10006_25	ETS domain-containing protein Elk-1	ELK1	2002	ELK1	0.0635997	0.018787	0.000711018	0.0488838	0.0187713	0.00920956	0.0414026	0.0243672	0.0892983	0.0540576	0.0240932	0.0248525
SeqId_10008_43	Guanylyl cyclase-activating protein 1	GUC1A	2978	GUCA1A	0.0294706	0.01333	0.027046	0.00446855	0.0126733	0.724391	0.0146561	0.0163837	0.371025	0.00220906	0.0161694	0.891331
SeqId_10010_10	Beclin-1	BECN1	8678	BECN1	-3.61583e-05	0.0131956	0.997814	-0.00672274	0.0124955	0.590569	-0.0109434	0.0161119	0.497003	-0.00112239	0.0165333	0.945876
SeqId_10011_65	Inositol polyphosphate 5-phosphatase OCRL-1	OCRL	4952	OCRL	0.00390386	0.0161994	0.809565	0.00107477	0.0153403	0.944144	0.0172724	0.0198192	0.38348	0.0271048	0.0201911	0.179464
SeqId_10012_5	SAM pointed domain-containing Ets transcription factor	SPDEF	25803	SPDEF	-0.0353141	0.0131735	0.00734706	-0.0076012	0.0125591	0.545023	-0.0377305	0.0161533	0.0195029	-0.0146205	0.0165219	0.376203
SeqId_10014_31	Zinc finger protein SNAI2	SLUG	6591	SNAI2	-0.0348469	0.0132043	0.00831374	-0.0181653	0.0125642	0.148232	-0.0378462	0.0161717	0.0192698	-0.0260553	0.0165633	0.115702
SeqId_10015_119	Voltage-gated potassium channel subunit beta-2	KCAB2	8514	KCNAB2	-0.00848184	0.0159377	0.594597	-0.0115799	0.0150812	0.442585	-0.0336897	0.0193859	0.082237	-0.0199979	0.0199498	0.316145
SeqId_10022_207	DNA polymerase eta	POLH	5429	POLH	-0.0338917	0.0260856	0.193858	-0.0348811	0.0246812	0.157579	-0.00255347	0.0316871	0.935773	-0.0194731	0.0325494	0.549664
SeqId_10023_32	Vitamin D3 receptor	VDR	7421	VDR	-0.0161093	0.0143452	0.26145	-0.00879578	0.0135689	0.516837	-0.0172858	0.0175392	0.324353	-0.0131883	0.0179163	0.461667
SeqId_10024_44	4-hydroxy-2-oxoglutarate aldolase, mitochondrial	HOGA1	112817	HOGA1	-0.0192442	0.0202756	0.342552	-0.0188935	0.0191829	0.324669	-0.0460116	0.024728	0.0627854	-0.0285542	0.0252562	0.25823
SeqId_10025_1	Dihydrolipoyl dehydrogenase, mitochondrial	DLDH	1738	DLD	-0.0484186	0.0211687	0.0221799	-0.0178035	0.0201535	0.377023	-0.0139858	0.0260459	0.59129	-0.0438986	0.0263099	0.0952118
SeqId_10030_8	Adenine DNA glycosylase	MutY homolog	4595	MUTYH	0.0274732	0.0204614	0.179376	0.0231681	0.0193714	0.231699	0.00452	0.0250629	0.856881	0.0022307	0.0257026	0.930839
SeqId_10035_6	Dual specificity protein phosphatase 4	DUS4	1846	DUSP4	-0.0166248	0.0173667	0.338426	-0.00464027	0.0164307	0.777625	-0.0263529	0.0212313	0.214521	-0.016256	0.0208632	0.43588
SeqId_10036_201	Zinc fingers and homeoboxes protein 3	ZHX3	23051	ZHX3	0.0760706	0.0221728	0.0006018	0.0479864	0.0214497	0.0252761	0.0698284	0.0277024	0.0117133	0.0440559	0.0282487	0.11886
SeqId_10037_98	Sialic acid-binding Ig-like lectin 12:Ig-like V-type 2 domain, Isoform long	SIG12:Ig-like V-type 2	89858	SIGLEC12	-0.0180146	0.026945	0.503771	-0.0347972	0.0254737	0.171937	0.0387022	0.032949	0.240152	0.0306071	0.0337498	0.364469
SeqId_10039_32	Purine nucleoside phosphorylase	PNP	4860	PNP	0.0190168	0.0558719	0.733582	0.108829	0.0525567	0.0383877	0.0226106	0.0683542	0.740807	0.0741372	0.0693755	0.285234
SeqId_10040_63	Tumor protein 63	P73L	8626	TP63	0.0258684	0.030929	0.402942	-0.00800319	0.0292897	0.784667	0.00567317	0.0378751	0.880933	0.000505659	0.0387881	0.989599
SeqId_10041_3	Hepatocyte nuclear factor 4-alpha	HNF4A	3172	HNF4A	0.151113	0.0244145	6.03717e-10	0.109762	0.0237518	3.81488e-06	0.107909	0.0308849	0.000476031	0.102578	0.0315913	0.00116617
SeqId_10042_8	Serine/threonine-protein kinase Sgk3	SGK3	100533105	SGK3	-0.0105417	0.0121812	0.386814	-0.0302191	0.0114545	0.00833494	-0.0208376	0.0146972	0.156252	-0.0121524	0.0152272	0.424827
SeqId_10043_31	Bromodomain-containing protein 4	BRD4	23476	BRD4	-0.0195569	0.0118258	0.0981786	-0.00945273	0.0112345	0.400122	-0.0422911	0.0142577	0.00301508	-0.0247341	0.0147934	0.0945303
SeqId_10045_47	Cullin-3	CUL3	8452	CUL3	0.0370424	0.0397868	0.351842	0.102844	0.0373107	0.00584398	0.0286212	0.0487138	0.556842	0.0637136	0.0495869	0.198831
SeqId_10046_55	Baculoviral IAP repeat-containing protein 2	cIAP-1	329	BIRC2	-0.0218854	0.0208569	0.294034	-0.01711	0.0199017	0.38994	-0.00895785	0.0255378	0.725763	-0.0319509	0.0260845	0.220613
SeqId_10047_12	Neutrophil cytosol factor 2	NCF-2	4688	NCF2	-0.0445573	0.0212888	0.0363495	-0.0167924	0.020217	0.406196	-0.0518606	0.0260555	0.0465483	-0.0247538	0.026708	0.354014
SeqId_10049_112	Telomeric repeat-binding factor 1	TERF1	7013	TERF1	-0.00536089	0.0120819	0.65725	-0.00848284	0.0114349	0.458184	-0.00241978	0.0147827	0.869975	-0.00519705	0.0151553	0.731659
SeqId_10053_5	Integrin-linked protein kinase	ILK1	3611	ILK	-0.076962	0.0512683	0.133314	-0.0648058	0.0488245	0.184402	-0.107416	0.0626155	0.0862565	-0.123772	0.0638984	0.0527429
SeqId_10054_3	Gigaxonin	GAN	8139	GAN	0.00395309	0.0186209	0.831879	0.00854181	0.0175939	0.627323	0.0229625	0.0227543	0.312901	0.0361452	0.0232496	0.120027
SeqId_10056_5	Forkhead box protein M1	FOXM1	2305	FOXM1	0.0481688	0.0321144	0.133638	0.0810794	0.030185	0.00722947	0.0249953	0.0393021	0.52479	0.0535369	0.0401792	0.182711
SeqId_10058_1	UV excision repair protein RAD23 homolog A	RD23A	5886	RAD23A	0.0202175	0.0337444	0.549081	0.0774002	0.0316749	0.0145424	0.030008	0.0412481	0.46692	0.0611611	0.0417527	0.142964
SeqId_10063_10	E3 ubiquitin-protein ligase FANCL	FANCL	55120	FANCL	0.000650553	0.012677	0.959072	-0.00229898	0.0119959	0.848019	-0.0102071	0.0153837	0.507009	-0.00573784	0.0158917	0.718056
SeqId_10064_12	Putative hydrolase RBBP9	RBBP9	10741	RBBP9	0.0159365	0.00964278	0.0983951	-0.00209047	0.00916945	0.819661	0.00114973	0.0118479	0.922694	-0.00826851	0.0119814	0.490125
SeqId_10069_2	Peptidyl-prolyl cis-trans isomerase NIMA-interacting 1	PIN1	5300	PIN1	-0.0102517	0.0122819	0.403886	0.0173086	0.0116097	0.135994	-0.0271074	0.0149805	0.0703708	-0.0177132	0.0153669	0.249038
SeqId_10070_22	1-phosphatidylinositol 4,5-bisphosphate phosphodiesterase gamma-2	PLCG2	5336	PLCG2	-0.0588589	0.0252658	0.0198281	-0.0290058	0.0240874	0.228517	-0.0481348	0.0310194	0.120719	-0.0201603	0.0317714	0.525728
SeqId_10073_22	Tyrosyl-DNA phosphodiesterase 1	TYDP1	55775	TDP1	-0.0193724	0.0172024	0.260105	0.00615219	0.0162987	0.705828	-0.0307699	0.0209804	0.142483	-0.0103033	0.0214753	0.631387
SeqId_10074_128	Bromodomain-containing protein 2	BRD2	6046	BRD2	-0.0137747	0.0130311	0.290483	-0.0141393	0.0125085	0.258318	-0.0158865	0.015954	0.319363	0.0115215	0.0163072	0.47986
SeqId_10076_1	AP-4 complex subunit mu-1	AP4M1	9179	AP4M1	0.000832607	0.0118868	0.944158	-0.00120271	0.0117635	0.918566	-0.00639608	0.0145514	0.660262	-0.0132836	0.0148319	0.370458
SeqId_10078_5	BAG family molecular chaperone regulator 3	BAG3	9531	BAG3	0.00189944	0.00875858	0.828312	0.00395478	0.00831435	0.634319	0.00198683	0.0106882	0.852531	0.00389281	0.0109396	0.721956
SeqId_10081_17	DNA-binding protein SATB2	SATB2	23314	SATB2	-0.0136226	0.0118828	0.251622	0.000846644	0.0112457	0.939987	-0.0028098	0.014433	0.845644	0.010752	0.0147791	0.466914
SeqId_10082_251	Neurofilament light polypeptide	NFL	4747	NEFL	0.00745521	0.0266781	0.779899	-0.00330214	0.0252541	0.895968	-0.0163599	0.0326587	0.616417	-0.00748708	0.0333078	0.822147
SeqId_10085_25	Steroidogenic acute regulatory protein, mitochondrial	STAR	6770	STAR	0.0115399	0.0120701	0.339036	0.00798337	0.011537	0.48895	-0.021171	0.0148224	0.153201	-0.0138621	0.0151913	0.361506
SeqId_10086_39	Cystathionine beta-synthase	CBS	102724560	CBS	-0.0197389	0.0213229	0.354594	0.0205293	0.0201728	0.308833	0.0321679	0.026062	0.217098	0.0148134	0.0260743	0.569952
SeqId_10087_10	Alpha-crystallin A chain	Alpha crystallin A chain	102724652	CRYAA	-0.00722606	0.0137111	0.598178	-0.0162281	0.0129632	0.210622	-0.0178085	0.0161858	0.271223	-0.0106463	0.0171566	0.534903
SeqId_10089_7	N-acetylserotonin O-methyltransferase-like protein	ASML	8623	ASMTL	-0.00594626	0.0223147	0.789875	-0.00251673	0.0211115	0.905108	-0.00317034	0.0272903	0.907517	-0.0379748	0.0279151	0.173713
SeqId_10339_48	Gamma-enolase	NSE	2026	ENO2	0.00900036	0.0282766	0.75026	0.0659275	0.0265476	0.0130146	0.0578447	0.0344602	0.0932314	0.0495014	0.0349354	0.1565
SeqId_10344_334	Interleukin-10 receptor subunit alpha	IL-10 Ra	3587	IL10RA	-0.0200129	0.0158455	0.206589	-0.0045366	0.015007	0.762425	-0.0167144	0.0194027	0.388992	-0.00927964	0.0198087	0.639453
SeqId_10346_5	Signal transducer and activator of transcription 3	STAT3	6774	STAT3	-0.0476743	0.0334103	0.153599	-0.056236	0.0317255	0.0762985	-0.0354566	0.0409292	0.386331	-0.0578603	0.0416311	0.16458
SeqId_10351_51	Interferon regulatory factor 1	IRF1	3659	IRF1	0.0171951	0.0216001	0.425995	0.0123674	0.0204839	0.546002	0.0252421	0.0264073	0.339136	0.0206177	0.0270654	0.446196
SeqId_10354_57	Signal transducer and activator of transcription 3	STAT3	6774	STAT3	0.0175331	0.031911	0.582704	0.00652927	0.0302245	0.828968	0.0270433	0.0390154	0.488219	0.0048037	0.0399118	0.9042
SeqId_10356_21	Transcription factor AP-1	c-Jun	3725	JUN	-0.0309654	0.0146121	0.0340774	-0.0119247	0.0138943	0.390757	-0.0208568	0.0179471	0.245186	-0.00123592	0.018315	0.946199
SeqId_10361_25	2'-5'-oligoadenylate synthase 1	OAS1	4938	OAS1	-0.0200354	0.0219465	0.361286	-0.0153897	0.0209152	0.461846	-0.0355339	0.0270184	0.188451	-0.00647063	0.0277296	0.815492
SeqId_10362_35	Myc proto-oncogene protein	c-Myc	4609	MYC	0.0314554	0.0186515	0.0917041	0.0161626	0.01769	0.360895	-0.00216819	0.0228778	0.924495	0.0211914	0.0233907	0.364949
SeqId_10363_13	Mothers against decapentaplegic homolog 3	SMAD3	4088	SMAD3	-0.013664	0.029798	0.646555	0.040169	0.0282045	0.154386	-0.0144516	0.0364591	0.691825	-0.0036624	0.0372046	0.921583
SeqId_10364_6	Mothers against decapentaplegic homolog 2	SMAD2	4087	SMAD2	-0.0073722	0.0363345	0.839215	0.0632329	0.0343315	0.0654999	-0.00035869	0.0444759	0.993565	0.0001633	0.0453053	0.997124
SeqId_10365_132	Interleukin-23	IL-23	3593|51561	IL12B|IL23A	0.12364	0.0361832	0.000633039	0.0358349	0.0347599	0.302575	0.00597132	0.0450141	0.894467	0.0326971	0.045868	0.475938
SeqId_10366_11	Platelet-derived growth factor receptor alpha	PDGFRA	5156	PDGFRA	-0.0264342	0.0318228	0.406161	-0.00274338	0.0300999	0.927379	-0.00160788	0.0389474	0.96707	-0.0205495	0.0392427	0.600521
SeqId_10367_62	Interleukin-12	IL-12	3592|3593	IL12A|IL12B	0.0301767	0.0196544	0.124695	0.0307576	0.0185869	0.0979649	-0.00834347	0.0241081	0.729278	-0.0350435	0.024466	0.152047
SeqId_10370_21	Signal transducer and activator of transcription 1-alpha/beta	STAT1	6772	STAT1	-0.0769909	0.0328575	0.0191204	-0.0481334	0.0312228	0.123168	-0.0794674	0.0403348	0.0488163	-0.0676459	0.0410138	0.0990768
SeqId_10372_18	Signal transducer and activator of transcription 6	STAT6	6778	STAT6	0.0390602	0.026978	0.147658	0.0336838	0.0255939	0.188144	0.0350931	0.0330369	0.288126	0.0258567	0.0337792	0.443997
SeqId_10382_1	Angiopoietin-related protein 3	ANGL3	27329	ANGPTL3	0.0463228	0.0154891	0.00278356	0.0207032	0.014863	0.163638	0.0329509	0.0191376	0.0851075	0.0366947	0.0195481	0.0604981
SeqId_10390_21	E3 ubiquitin-protein ligase ZNRF3	ZNRF3	84133	ZNRF3	0.0241193	0.0170101	0.156208	0.0209513	0.0160888	0.192838	0.0157551	0.0208448	0.449751	0.0312603	0.0212986	0.142183
SeqId_10391_1	Angiopoietin-related protein 3	ANGL3	27329	ANGPTL3	0.0487922	0.0201876	0.0156514	-0.00742002	0.0193033	0.700689	0.0250065	0.024882	0.314895	0.0301249	0.0253786	0.235221
SeqId_10396_6	Induced myeloid leukemia cell differentiation protein Mcl-1	Mcl-1	4170	MCL1	-0.00483837	0.0319501	0.879632	-0.0414508	0.0310855	0.182386	-0.0203922	0.0390367	0.601402	0.0324296	0.0396364	0.413256
SeqId_10398_110	Ankyrin repeat domain-containing protein 1	ANKR1	27063	ANKRD1	-0.0103855	0.0116263	0.371709	-0.0173947	0.0110002	0.113809	-0.00103555	0.0137571	0.939997	-0.0183054	0.0144993	0.206767
SeqId_10418_36	Syntaxin-12	STX12	23673	STX12	-0.00917654	0.0223726	0.681682	-0.00399952	0.0211636	0.850108	0.0234569	0.0273792	0.391587	0.01383	0.0278539	0.619528
SeqId_10419_1	Scavenger receptor class A member 5	SCAR5	286133	SCARA5	0.0157198	0.0408671	0.700492	0.00259152	0.0386674	0.946565	0.135898	0.049555	0.00609973	0.0323508	0.0504591	0.521439
SeqId_10424_31	Neural proliferation differentiation and control protein 1	NPDC1	56654	NPDC1	0.0308142	0.0205469	0.133693	0.013195	0.01951	0.498837	0.050026	0.0251172	0.0464037	0.0534628	0.0254447	0.0356286
SeqId_10425_3	Beta-1,4-galactosyltransferase 5	B4GT5	9334	B4GALT5	-0.00990754	0.00872962	0.256403	-0.00250809	0.00828911	0.762213	-0.0159758	0.0106553	0.133788	-0.01712	0.0109217	0.116991
SeqId_10430_31	4F2 cell-surface antigen heavy chain:Cytoplasmic domain	4F2:CD	6520	SLC3A2	0.0193772	0.0222323	0.383438	0.056386	0.0208613	0.00687371	0.00495035	0.027201	0.85559	-0.0190061	0.0277628	0.493604
SeqId_10432_3	Uncharacterized protein KIAA1644	K1644	85352	SHISAL1	-0.000813668	0.0133155	0.951274	-0.0103829	0.0126205	0.410681	-0.000634148	0.0162744	0.968918	-0.0129824	0.0165697	0.433332
SeqId_10435_2	N(4)-(beta-N-acetylglucosaminyl)-L-asparaginase	ASPG	175	AGA	0.0730942	0.0193139	0.000153999	0.0624908	0.0183852	0.000676387	0.0819184	0.0237444	0.000560562	0.0728465	0.0242647	0.00268074
SeqId_10438_19	Granulocyte-macrophage colony-stimulating factor receptor subunit alpha	CSF2R	1438	CSF2RA	0.0517614	0.0134265	0.000115647	0.0277618	0.0130005	0.0327252	0.00699366	0.0168221	0.677598	0.0267494	0.0171764	0.11939
SeqId_10439_57	Alpha-amylase 2B	Alpha-amylase 2B	280	AMY2B	0.0770867	0.0327523	0.0185913	0.0641631	0.0310765	0.038953	-0.00947026	0.0403633	0.814499	-0.0153138	0.0411085	0.709505
SeqId_10440_26	CXADR-like membrane protein:Extracellular domain	ACAM:ECD	79827	CLMP	0.104602	0.0260314	5.86222e-05	0.11002	0.0246091	7.7968e-06	0.115945	0.0320956	0.000303264	0.0986259	0.0328739	0.0026987
SeqId_10442_1	Transmembrane protein 190	TM190	147744	TMEM190	0.0908539	0.031086	0.00347057	0.030113	0.0296393	0.309639	-0.00444203	0.0384138	0.907941	-0.0250763	0.0391292	0.521615
SeqId_10445_20	Apolipoprotein M	ApoM	55937	APOM	-0.00269474	0.015607	0.862917	0.00877983	0.0147623	0.552013	0.00383047	0.0190972	0.841029	-0.0224338	0.019394	0.247381
SeqId_10447_18	Polyadenylate-binding protein 3	PABP3	5042	PABPC3	-0.0224592	0.0204184	0.271352	-0.0115735	0.0193343	0.549438	-0.0210863	0.0249672	0.398356	-0.00377184	0.025577	0.882761
SeqId_10449_31	Protein shisa-2 homolog	TMM46	387914	SHISA2	-0.0519245	0.0178185	0.00356745	-0.0312143	0.0169386	0.0653605	-0.0433383	0.0218966	0.0477902	-0.0178986	0.0223512	0.423254
SeqId_10451_11	Nucleobindin-1	NUCB1	4924	NUCB1	-0.0206547	0.0199645	0.30087	-0.0366933	0.0188615	0.0517262	0.00598245	0.0244585	0.806769	-0.0084544	0.0250299	0.735535
SeqId_10453_7	Carcinoembryonic antigen-related cell adhesion molecule 20	CEA20	125931	CEACAM20	0.00136328	0.0295407	0.963191	0.033528	0.0278825	0.229181	0.0367887	0.0361079	0.308273	0.0599728	0.0367121	0.102343
SeqId_10454_99	DnaJ homolog subfamily C member 16	DJC16	23341	DNAJC16	-0.0308488	0.0282429	0.274716	0.00450656	0.0267807	0.866366	-0.0291188	0.0345472	0.399301	-0.0240088	0.034753	0.489665
SeqId_10455_196	Interleukin-31	IL-31	386653	IL31	0.00720087	0.0280808	0.797616	-0.00161428	0.0265611	0.951538	0.00916049	0.0343533	0.789734	0.00577725	0.0351573	0.869475
SeqId_10457_3	Interleukin-18 receptor accessory protein	IL-18 Rb	8807	IL18RAP	-0.00116224	0.0168018	0.944852	0.0173945	0.0160401	0.278171	-0.018866	0.020533	0.358193	-0.0166352	0.0209937	0.428132
SeqId_10462_14	Insulin-like peptide INSL5	INSL5	10022	INSL5	0.0533132	0.0311886	0.087381	0.0422872	0.0296534	0.153854	0.0124118	0.0374634	0.740415	0.00849853	0.0391557	0.828174
SeqId_10463_23	Intestinal-type alkaline phosphatase	Alkaline phosphatase, intestine	248	ALPI	0.0302742	0.0123621	0.0143269	0.0216679	0.0117295	0.0647032	0.0230667	0.0151793	0.128607	0.00629298	0.0156105	0.686856
SeqId_10464_6	Anthrax toxin receptor 1	ANTR1	84168	ANTXR1	0.0388217	0.0199395	0.0515374	0.0429545	0.0188528	0.0227016	0.049496	0.0244177	0.0426569	-0.000528989	0.0250564	0.983156
SeqId_10472_53	Tumor necrosis factor receptor superfamily member 14	HVEM	8764	TNFRSF14	0.00327434	0.0160804	0.838648	0.0099102	0.0151936	0.514233	0.0108788	0.0196432	0.579702	0.0137877	0.0200467	0.491592
SeqId_10473_2	Trefoil factor 2	Trefoil factor 2	7032	TFF2	0.0231468	0.034144	0.497824	0.0225753	0.0322808	0.484339	0.0354294	0.0417698	0.396324	0.00614796	0.0427913	0.885759
SeqId_10479_18	Stromelysin-2	MMP-10	4319	MMP10	0.112568	0.0337828	0.00086191	0.0981201	0.0319938	0.0021633	0.0937737	0.0416219	0.0242599	0.0361174	0.0428164	0.398926
SeqId_10480_33	CD59 glycoprotein	CD59	966	CD59	0.0182116	0.0205957	0.376567	0.0131262	0.019476	0.50033	0.0184248	0.0251965	0.46463	0.0337088	0.0257412	0.190356
SeqId_10490_3	Dolichyl-diphosphooligosaccharide--protein glycosyltransferase subunit 1:Cytoplasmic domain	RPN1:CD	6184	RPN1	-0.0382465	0.0228221	0.0937662	-0.0411604	0.0215635	0.0562884	-0.0262545	0.0279776	0.348033	-0.022308	0.0277158	0.420887
SeqId_10496_11	Calcium-activated chloride channel regulator 1	CaCC	1179	CLCA1	-0.0187705	0.0294102	0.523325	0.00448792	0.0278168	0.871827	0.00218505	0.035955	0.951541	-0.0269494	0.0367928	0.463885
SeqId_10499_1	Transmembrane protein 106A	T106A	113277	TMEM106A	-0.0212362	0.0176019	0.227637	-0.0354127	0.0165839	0.0327315	-0.0123487	0.0215406	0.566458	-0.0115321	0.0220531	0.601027
SeqId_10505_12	E3 ubiquitin-protein ligase RNF43	RNF43	54894	RNF43	-0.0149978	0.0220603	0.496597	-0.00714618	0.0208742	0.732091	-0.0166652	0.0269592	0.536466	-0.00866425	0.0276247	0.753793
SeqId_10506_53	Membrane-associated progesterone receptor component 2	PGRC2	10424	PGRMC2	0.00265595	0.0244944	0.913654	-0.0242052	0.0231277	0.295289	-0.040476	0.0299107	0.175983	-0.034018	0.0306654	0.267288
SeqId_10507_166	Acrosomal protein SP-10	sperm protein 10	56	ACRV1	-0.0264244	0.0320969	0.410356	-0.0250451	0.0304718	0.411127	-0.0327808	0.0394004	0.405414	-0.023574	0.0398977	0.554614
SeqId_10510_62	SLP adapter and CSK-interacting membrane protein	SCIMP	388325	SCIMP	0.0227769	0.0164379	0.165859	0.0172012	0.0155693	0.269241	0.0205052	0.0201186	0.308101	0.00666025	0.0206609	0.747179
SeqId_10512_13	Cytokine receptor common subunit beta:Extracellular domain	IL3RB:ECD	1439	CSF2RB	0.0190889	0.0187745	0.309275	-0.00295525	0.0178278	0.868341	0.00405774	0.0229978	0.859948	0.00238903	0.0235065	0.919048
SeqId_10513_13	Calsenilin	CSEN	30818	KCNIP3	-0.0284548	0.0326687	0.383748	-0.023293	0.0308897	0.450806	-0.0412513	0.0397811	0.299756	-0.0422949	0.0408958	0.301037
SeqId_10514_5	Prostaglandin-H2 D-isomerase	PGD2 synthase	5730	PTGDS	0.117558	0.0220667	9.96397e-08	0.0699797	0.0213124	0.00102519	0.0856196	0.0276053	0.00192501	0.0712817	0.0283984	0.0120711
SeqId_10521_10	Matrix-remodeling-associated protein 8:Extracellular domain	MXRA8:ECD	54587	MXRA8	0.0757416	0.0175313	1.55775e-05	0.0745328	0.0166074	7.19193e-06	0.0603533	0.0216712	0.00535355	0.0291027	0.022373	0.193328
SeqId_10527_22	ATP-dependent RNA helicase A	DHX9	1660	DHX9	-0.00268428	0.0147219	0.855322	0.00977758	0.0139042	0.481926	-0.0131092	0.0179858	0.466087	0.00493529	0.0183826	0.788333
SeqId_10528_2	Dipeptidase 1	DPEP1	1800	DPEP1	-0.016951	0.0202186	0.401812	-0.00972853	0.0191748	0.611902	-0.0290558	0.0246902	0.239269	-0.0440604	0.0252237	0.0806745
SeqId_10530_8	Proteasome subunit beta type-6	PSB6	5694	PSMB6	0.00685052	0.0170098	0.687139	0.0484253	0.0159262	0.00236106	-0.00389042	0.0208125	0.851717	0.000798237	0.0211763	0.969931
SeqId_10534_40	Poly [ADP-ribose] polymerase 1:BRCA1 C-terminal:BRCA1 C-terminus domian	PARP:BRCT domain	142	PARP1	0.00126695	0.0195107	0.948225	0.0036799	0.0184495	0.841904	-0.0616899	0.0236662	0.00914267	-0.0341155	0.023309	0.143298
SeqId_10535_25	Cytochrome c oxidase subunit 6A2, mitochondrial	CX6A2	1339	COX6A2	0.0111705	0.0549135	0.838807	-0.0482985	0.0518652	0.351735	0.112379	0.0669166	0.0930758	0.159223	0.0680458	0.0192866
SeqId_10539_30	CD99 antigen-like protein 2	C99L2	83692	CD99L2	-0.00584975	0.0121055	0.628933	-0.000142188	0.0114545	0.990096	-0.00152995	0.0148135	0.91774	0.00750537	0.0144497	0.603472
SeqId_10546_2	Thrombospondin-type laminin G domain and EAR repeat-containing protein	TSEAR	54084	TSPEAR	-0.0145852	0.0286122	0.610222	-0.0465581	0.0269531	0.0841003	0.00574443	0.034996	0.869617	-0.0254703	0.0358139	0.47697
SeqId_10550_37	Bone morphogenetic protein receptor type-1B	BMP RIB	658	BMPR1B	-0.0110715	0.0122295	0.365301	-0.015029	0.0115673	0.193855	0.00037849	0.0149625	0.979819	-0.00207117	0.0152764	0.892154
[truncated: 6,482 more rows]

## Sheet: Supplemental Table 4
Supplemental Table 4. cis-pQTLs and cis-eQTLs for proteins associated with chronic histologic lesions in BKBC
[truncated: 41 more rows]

[truncated: 6 more sheets: Supplemental Table 5, Supplemental Figures 1, Supplemental Figure 2, Supplemental Figure 3, Supplemental Figure 4, Supplemental Figure 5]
